# Supplementary material for: Gonadal Transcriptome Analysis and Sequence Characterization of Sex-Related Genes in Cranoglanis bouderius
Source: Int J Mol Sci. 2022 Dec 13;23(24):15840. doi: 10.3390/ijms232415840 (PMC9779447; doi:10.3390/ijms232415840)
Supplement: Supplementary file 1 [file ijms-23-15840-s001.zip]

Archive with 7 entries (7 files):
- figure S1 Histological structure of the testis and ovary of Cranoglanis bouderiusr.pdf
- table S1 Sequences of primers..pdf
- table S2 sequence information of AMH, DAX1, NANOS1 and AR.pdf
- table S3 Sequences of primers of sex-related gene.pdf
- table S4 Expressed genes.xls
- table S5 Gender-related signaling pathways.csv
- table S6 Annotation information of sex-related genes.xlsx
