# Supplementary material for: Gonadal Transcriptome Analysis and Sequence Characterization of Sex-Related Genes in Cranoglanis bouderius
Source: Int J Mol Sci. 2022 Dec 13;23(24):15840. doi: 10.3390/ijms232415840 (PMC9779447; doi:10.3390/ijms232415840)
Supplement: Supplementary file 1 [file ijms-23-15840-s001.zip › table S4 Expressed genes.xls]

Gene_id	Female3	Female2	Female1	Male3	Male2	Male1	Female	Male	Gene_name	Gene_description
evm.TU.LG31.124	4562.01	3212.84	3882.03	8117.23	12247.71	16777.68	3885.626667	12380.87333	EVM%20prediction%20LG31.124
evm.TU.LG20.103	1216.5	1134.17	1270.61	8167.12	10882.49	13837.97	1207.093333	10962.52667	EVM%20prediction%20LG20.103
evm.TU.LG07.531	1391.86	1220.36	1266.08	6772.99	10151.22	13421.11	1292.766667	10115.10667	EVM%20prediction%20LG07.531
evm.TU.Contig206.20	114.38	58.59	133.06	22491.71	4359.93	2759.66	102.01	9870.433333	EVM%20prediction%20Contig206.20
evm.TU.LG20.121	2431.96	2136.22	2477.2	5476.73	8416.58	10720.91	2348.46	8204.74	EVM%20prediction%20LG20.121
evm.TU.LG07.49	1109	1020.71	1128.25	4404.32	7973.07	12103.89	1085.986667	8160.426667	EVM%20prediction%20LG07.49
evm.TU.LG19.395	1243.88	1228.12	1509.52	4225.85	8164.71	11900.17	1327.173333	8096.91	EVM%20prediction%20LG19.395	None
evm.TU.LG04.275	719.84	766.23	907.14	4035.55	7625.71	10898.7	797.7366667	7519.986667	EVM%20prediction%20LG04.275
evm.TU.LG37.474	1586	1489.17	1805.75	3877.14	7296.96	10719.92	1626.973333	7298.006667	EVM%20prediction%20LG37.474
evm.TU.LG24.152	4435.09	3306.99	3669.67	3316.04	7122.15	10610.96	3803.916667	7016.383333	EVM%20prediction%20LG24.152
evm.TU.LG33.129	1532.23	1239.62	1637.36	3740.37	6180.71	10235.4	1469.736667	6718.826667	EVM%20prediction%20LG33.129
evm.TU.LG19.223	2074.77	2274.33	2601.1	4353.95	6406.72	9112.53	2316.733333	6624.4	EVM%20prediction%20LG19.223
evm.TU.LG38.128	968.29	934.74	1052.28	2962.08	6364.07	10416.74	985.1033333	6580.963333	EVM%20prediction%20LG38.128
evm.TU.LG12.587	2481.41	1751.98	2366.17	3847.43	6698.73	8949.46	2199.853333	6498.54	EVM%20prediction%20LG12.587
evm.TU.LG26.540	3171.36	2649.28	3254.03	4745.04	6646.93	7832.6	3024.89	6408.19	EVM%20prediction%20LG26.540
evm.TU.LG21.340	869.49	813.16	959.64	3744.14	6705.1	8138.88	880.7633333	6196.04	EVM%20prediction%20LG21.340
evm.TU.LG20.209	3791.73	3441.85	4471.03	3544.62	6082.33	8854.77	3901.536667	6160.573333	EVM%20prediction%20LG20.209
evm.TU.LG28.31	790.36	708.69	761.39	2769.24	6297.3	9357.11	753.48	6141.216667	EVM%20prediction%20LG28.31
evm.TU.LG20.475	1404.8	1054.39	1355.83	4349.31	6409.04	6996.32	1271.673333	5918.223333	EVM%20prediction%20LG20.475
evm.TU.LG31.398	2721.93	2351.87	2845.51	3073.99	6124.3	8466.06	2639.77	5888.116667	EVM%20prediction%20LG31.398
evm.TU.LG11.742	703.04	573.48	733.25	3534.02	5934.04	7499.6	669.9233333	5655.886667	EVM%20prediction%20LG11.742
evm.TU.LG18.13	1390.06	1078.67	1171.94	3666.29	5588.78	7451.32	1213.556667	5568.796667	EVM%20prediction%20LG18.13
evm.TU.LG13.350	2359.5	2031.16	2595.16	2736.91	4919.49	8665.82	2328.606667	5440.74	EVM%20prediction%20LG13.350
evm.TU.LG23.569	1218.04	1111.15	1326.41	4398.48	6066.15	5844.83	1218.533333	5436.486667	EVM%20prediction%20LG23.569
evm.TU.LG08.91	544.15	573.19	671.87	2061.98	4672.78	9268.31	596.4033333	5334.356667	EVM%20prediction%20LG08.91
evm.TU.LG30.287	5904.55	4218.87	4725.89	3536.89	5099.44	7241.82	4949.77	5292.716667	EVM%20prediction%20LG30.287
evm.TU.LG06.683	1474.17	1487.19	1605.93	2804.38	5328.56	7436.96	1522.43	5189.966667	EVM%20prediction%20LG06.683
evm.TU.LG32.389	840.41	764.61	1018.58	2582.23	5138.23	7552.37	874.5333333	5090.943333	EVM%20prediction%20LG32.389
evm.TU.LG05.469	698.12	720.57	857.9	2653.82	4882.14	7588.65	758.8633333	5041.536667	EVM%20prediction%20LG05.469
evm.TU.LG28.281	1229.02	1276.56	1847.19	5016.8	4429.49	5627.81	1450.923333	5024.7	EVM%20prediction%20LG28.281
evm.TU.Contig88.13	58.94	40.81	77.78	10510	2434.54	1710.51	59.17666667	4885.016667	EVM%20prediction%20Contig88.13
evm.TU.LG01.33	68.83	68.89	141.22	8661.99	3485.34	2233.78	92.98	4793.703333	EVM%20prediction%20LG01.33
evm.TU.LG07.398	1643	1604.12	1683.58	2844.05	5013.23	6396.23	1643.566667	4751.17	EVM%20prediction%20LG07.398
evm.TU.LG02.63	731.41	717.09	700.15	2954.79	4856.3	6169.25	716.2166667	4660.113333	EVM%20prediction%20LG02.63
evm.TU.LG38.194	2323.11	2149.86	2784.09	2467.47	4610.39	6865.76	2419.02	4647.873333	EVM%20prediction%20LG38.194
evm.TU.LG34.388	1182.91	1196.13	1371.6	2506.14	4656.62	6559.13	1250.213333	4573.963333	EVM%20prediction%20LG34.388
evm.TU.LG21.156	1610.69	1317	1665.31	3030.34	4972.49	5616.73	1531	4539.853333	EVM%20prediction%20LG21.156
evm.TU.LG37.236	2009.73	1709.14	1891.29	2967.51	4557.14	5635.27	1870.053333	4386.64	EVM%20prediction%20LG37.236
evm.TU.LG12.420	3056.09	2384.96	3289.08	2279.54	4578.44	6087.35	2910.043333	4315.11	EVM%20prediction%20LG12.420
evm.TU.LG09.146	1316.94	1107.05	1444.81	2534.87	3996	6361.33	1289.6	4297.4	EVM%20prediction%20LG09.146
evm.TU.LG03.478	963.78	1098.71	1150.1	1496.75	4028.21	7356.22	1070.863333	4293.726667	EVM%20prediction%20LG03.478
evm.TU.LG12.663	207.3	251.2	228.88	2355.03	4465.81	6025.46	229.1266667	4282.1	EVM%20prediction%20LG12.663
evm.TU.LG01.750	449.64	498.73	505.07	8714.87	3804.39	246.37	484.48	4255.21	EVM%20prediction%20LG01.750
evm.TU.LG01.740	2209.18	2489.53	2778.19	2541.93	4226.82	5681.95	2492.3	4150.233333	EVM%20prediction%20LG01.740
evm.TU.LG19.226	1686.11	1918.52	1368.89	1696.32	4822.05	5672.52	1657.84	4063.63	EVM%20prediction%20LG19.226
evm.TU.LG01.479	1103.34	1074.27	1158.42	2170.98	4068.12	5937.25	1112.01	4058.783333	EVM%20prediction%20LG01.479
evm.TU.LG04.417	1366.42	1416.34	1567.95	2008.65	4117.8	6035.83	1450.236667	4054.093333	EVM%20prediction%20LG04.417
evm.TU.LG07.54	605.13	603.91	564.99	1532.89	3833.32	6745.47	591.3433333	4037.226667	EVM%20prediction%20LG07.54
evm.TU.LG30.252	1632.48	1408.51	1427.56	4963.31	4428.18	2575.18	1489.516667	3988.89	EVM%20prediction%20LG30.252
evm.TU.LG34.343	1388.17	1387.17	1316.16	2176.32	4405.07	5345.31	1363.833333	3975.566667	EVM%20prediction%20LG34.343
evm.TU.LG24.365	1825.53	1432.31	1673.01	2110.37	3646.86	6000.88	1643.616667	3919.37	EVM%20prediction%20LG24.365
evm.TU.LG15.128	596.3	578.16	502.03	1762.52	3489.17	6387.39	558.83	3879.693333	EVM%20prediction%20LG15.128
evm.TU.LG11.427	909.1	847.57	935.34	2139.94	3683.08	5728.55	897.3366667	3850.523333	EVM%20prediction%20LG11.427
evm.TU.LG16.450	230.44	235.87	170.85	1932.96	3809.04	5368.82	212.3866667	3703.606667	EVM%20prediction%20LG16.450
evm.TU.LG10.594	694.59	632.96	813.6	2502.38	3610.45	4988.04	713.7166667	3700.29	EVM%20prediction%20LG10.594
evm.TU.LG28.44	513.73	481.13	449.14	1735.54	3456.33	5600.12	481.3333333	3597.33	EVM%20prediction%20LG28.44
evm.TU.LG37.61	408.06	340.38	317.07	1855.69	3787.19	5145.89	355.17	3596.256667	EVM%20prediction%20LG37.61
evm.TU.LG07.655	607.65	493.63	610.71	2591.67	3695.79	4295.58	570.6633333	3527.68	EVM%20prediction%20LG07.655
evm.TU.Contig37.16	31.3	32.79	46.17	6711.73	2210.54	1544.43	36.75333333	3488.9	EVM%20prediction%20Contig37.16
evm.TU.LG25.379	1132.94	865.01	1022.85	2355.79	3544.38	4528.2	1006.933333	3476.123333	EVM%20prediction%20LG25.379
evm.TU.LG20.125	2527.82	3090.38	2196	2487.31	3654.55	4092	2604.733333	3411.286667	EVM%20prediction%20LG20.125
evm.TU.LG31.376	1293.61	1044.54	1361.47	1934.51	3331.5	4944.34	1233.206667	3403.45	EVM%20prediction%20LG31.376
evm.TU.LG19.437	1188.93	1102.18	1536.06	2196.27	3337.14	4527.32	1275.723333	3353.576667	EVM%20prediction%20LG19.437
evm.TU.LG14.334	244.88	201.43	216.69	5374.88	2856.52	1661.69	221	3297.696667	EVM%20prediction%20LG14.334
evm.TU.LG30.357	1727.07	1045.12	1434.96	1781.79	3496.15	4406.43	1402.383333	3228.123333	EVM%20prediction%20LG30.357
evm.TU.LG05.327	1139.65	1451.09	1478.57	1758.67	3238.09	4681.48	1356.436667	3226.08	EVM%20prediction%20LG05.327
evm.TU.LG21.573	1326.08	1127.47	1186.42	1793.25	3068.32	4757.05	1213.323333	3206.206667	EVM%20prediction%20LG21.573
evm.TU.LG16.226	921.01	938.89	946.29	1861.16	3335.76	4353.78	935.3966667	3183.566667	EVM%20prediction%20LG16.226
evm.TU.LG03.180	584.18	504.31	515.41	1820.41	3175.51	4308.27	534.6333333	3101.396667	EVM%20prediction%20LG03.180
evm.TU.LG03.489	0.83	2.04	1.95	267.06	3499	5278.66	1.606666667	3014.906667	EVM%20prediction%20LG03.489
evm.TU.LG03.174	42.95	49.52	46.53	1105.96	3548.6	4132.94	46.33333333	2929.166667	EVM%20prediction%20LG03.174
evm.TU.LG27.12	859.78	768.01	944.99	1880.89	3071.58	3739.8	857.5933333	2897.423333	EVM%20prediction%20LG27.12
evm.TU.LG37.130	0.18	0.08	0.19	611.04	3892.55	4152.25	0.15	2885.28	EVM%20prediction%20LG37.130
evm.TU.LG18.498	1.53	6.5	4.93	470.94	3613.16	4428.82	4.32	2837.64	EVM%20prediction%20LG18.498
evm.TU.LG05.659	1233.79	1217.84	1514.44	1588.87	3019.67	3891.89	1322.023333	2833.476667	EVM%20prediction%20LG05.659
evm.TU.LG30.648	1083.56	946.1	1228.19	1585.34	3004.44	3560.37	1085.95	2716.716667	EVM%20prediction%20LG30.648
evm.TU.LG26.309	27.45	21.75	18.7	2071.12	2714.56	3258.25	22.63333333	2681.31	EVM%20prediction%20LG26.309
evm.TU.LG17.159	698.27	581.34	672.74	1578.53	2720.5	3511.07	650.7833333	2603.366667	EVM%20prediction%20LG17.159
evm.TU.LG31.461	667.76	597.37	664.26	1361.49	2683.24	3626.62	643.13	2557.116667	EVM%20prediction%20LG31.461
evm.TU.LG28.198	645.61	645.45	671.39	1710.12	2322.9	3571.39	654.15	2534.803333	EVM%20prediction%20LG28.198
evm.TU.LG11.444	518.12	528.14	608.38	1454.05	2634.59	3298.86	551.5466667	2462.5	EVM%20prediction%20LG11.444
evm.TU.LG05.519	424.15	528.16	416.38	1178.43	2772.46	3415.08	456.23	2455.323333	EVM%20prediction%20LG05.519
evm.TU.LG24.22	156.7	229.26	307.65	1220.55	2226.97	3824.95	231.2033333	2424.156667	EVM%20prediction%20LG24.22
evm.TU.LG10.587	835.17	697.87	767.24	1306.03	2558.59	3406.61	766.76	2423.743333	EVM%20prediction%20LG10.587
evm.TU.LG10.385	50.57	386.79	488.45	1622.96	182.22	5326.13	308.6033333	2377.103333	EVM%20prediction%20LG10.385
evm.TU.LG33.106	772.24	656.69	752.6	1418.16	2663.51	2766.5	727.1766667	2282.723333	EVM%20prediction%20LG33.106
evm.TU.LG03.316	241.52	259.74	262.32	1365.33	2105.58	3371.07	254.5266667	2280.66	EVM%20prediction%20LG03.316
evm.TU.LG13.303	4488.58	4294.58	6539.38	2430.92	2047.34	2316.76	5107.513333	2265.006667	EVM%20prediction%20LG13.303
evm.TU.LG30.346	849.93	748.92	967.43	1265.97	2423.75	2876.19	855.4266667	2188.636667	EVM%20prediction%20LG30.346
evm.TU.LG34.271	60.12	85.64	88.84	1565.32	1870.94	3026.57	78.2	2154.276667	EVM%20prediction%20LG34.271
evm.TU.Contig88.14	21.85	17.6	32.48	4417.93	1069.52	712.98	23.97666667	2066.81	EVM%20prediction%20Contig88.14
evm.TU.LG33.310	29.54	28.71	26.83	520.57	4566.92	1095.2	28.36	2060.896667	EVM%20prediction%20LG33.310	None
evm.TU.LG05.468	345.49	347.72	412.27	1237.08	2160.41	2778.68	368.4933333	2058.723333	EVM%20prediction%20LG05.468
evm.TU.LG28.68	130.64	131.96	153.46	4267.61	1472.16	105.94	138.6866667	1948.57	EVM%20prediction%20LG28.68
evm.TU.LG24.105	135.6	168.72	119.84	507.74	1832.73	3389.87	141.3866667	1910.113333	EVM%20prediction%20LG24.105
evm.TU.LG14.239	734.52	727.3	813.46	892.89	1968.78	2515.72	758.4266667	1792.463333	EVM%20prediction%20LG14.239
evm.TU.LG15.484	3561.98	3288.3	3129.06	1779.63	1952.51	1552.37	3326.446667	1761.503333	EVM%20prediction%20LG15.484
evm.TU.LG19.151	1723.15	2363.6	1539.92	1459.84	1830	1955.39	1875.556667	1748.41	EVM%20prediction%20LG19.151
evm.TU.LG15.340	2.2	0.07	0.17	114.92	2005.1	3052.8	0.813333333	1724.273333	EVM%20prediction%20LG15.340
evm.TU.LG19.72	4.62	37.36	4.32	481.17	2746.53	1815.82	15.43333333	1681.173333	EVM%20prediction%20LG19.72
evm.TU.LG21.540	365.73	336.65	353.06	1080.89	1768.21	2188.9	351.8133333	1679.333333	EVM%20prediction%20LG21.540
evm.TU.LG19.225	617.32	763.92	539.03	790.29	1641.1	2574.89	640.09	1668.76	EVM%20prediction%20LG19.225
evm.TU.LG34.192	173.73	170.67	208.13	1123.22	1404.55	2313.69	184.1766667	1613.82	EVM%20prediction%20LG34.192
evm.TU.LG16.274	17.45	21.27	36.05	664.85	1724.06	2333.59	24.92333333	1574.166667	EVM%20prediction%20LG16.274
evm.TU.Contig129.1	89.56	107.85	130.78	3526.41	911.73	146.07	109.3966667	1528.07	EVM%20prediction%20Contig129.1
evm.TU.LG10.489	2983.06	3215.91	2567.36	2589.4	1303.91	495.76	2922.11	1463.023333	EVM%20prediction%20LG10.489
evm.TU.LG35.83	791.36	598.35	783.91	820.47	1624.44	1879.97	724.54	1441.626667	EVM%20prediction%20LG35.83
evm.TU.LG35.150	1059.23	945.61	1058.01	1180.71	1601.65	1525.64	1020.95	1436	EVM%20prediction%20LG35.150
evm.TU.LG21.95	685.43	798.51	881.79	1018.9	1484.59	1784.24	788.5766667	1429.243333	EVM%20prediction%20LG21.95
evm.TU.LG07.537	0.02	0.27	0.03	30.48	1739.23	2417.92	0.106666667	1395.876667	EVM%20prediction%20LG07.537
evm.TU.LG05.663	0.58	1.55	0.16	114.17	1315.04	2559.02	0.763333333	1329.41	EVM%20prediction%20LG05.663
evm.TU.LG19.627	745.27	779.19	853.47	1628.63	1369.97	751.34	792.6433333	1249.98	EVM%20prediction%20LG19.627
evm.TU.Contig89.13	15.95	11.07	19.67	2735.68	776.77	227.69	15.56333333	1246.713333	EVM%20prediction%20Contig89.13
evm.TU.LG04.300	41.14	33.46	34.56	141.99	1162.06	2383.41	36.38666667	1229.153333	EVM%20prediction%20LG04.300
evm.TU.LG06.516	1564.7	1023.1	945.58	733.01	979.69	1921.3	1177.793333	1211.333333	EVM%20prediction%20LG06.516
evm.TU.LG25.342	3613.56	3532.36	3735.16	562.73	1713.62	1250.49	3627.026667	1175.613333	EVM%20prediction%20LG25.342
evm.TU.LG07.641	780.02	641.82	792.93	966.05	1249.51	1241.66	738.2566667	1152.406667	EVM%20prediction%20LG07.641
evm.TU.LG21.247	1290.22	1116.98	1307.03	635.48	1280.56	1528.81	1238.076667	1148.283333	EVM%20prediction%20LG21.247
evm.TU.LG19.638	964.87	722.72	680.53	1057.32	1201.86	1181.2	789.3733333	1146.793333	EVM%20prediction%20LG19.638
evm.TU.LG24.209	240.3	175	240.41	1144.62	1040.78	1147.07	218.57	1110.823333	EVM%20prediction%20LG24.209
evm.TU.LG15.129	41.08	50.87	26.02	1861.31	1155.69	305.74	39.32333333	1107.58	EVM%20prediction%20LG15.129
evm.TU.Contig342.1	367.28	33.34	111.49	5.32	3258.33	19.28	170.7033333	1094.31	EVM%20prediction%20Contig342.1
evm.TU.LG03.205	314.82	305.13	237.09	1036.56	1124.98	1096.97	285.68	1086.17	EVM%20prediction%20LG03.205
evm.TU.Contig102.7	19.07	18.17	29.56	2255.06	686.26	308.17	22.26666667	1083.163333	EVM%20prediction%20Contig102.7
evm.TU.LG18.524	324.64	229.45	270	1025.39	1042.1	1173.05	274.6966667	1080.18	EVM%20prediction%20LG18.524
evm.TU.LG17.1	955.89	1313.92	928.77	842.31	1167.46	1205.68	1066.193333	1071.816667	EVM%20prediction%20LG17.1
evm.TU.LG13.370	103.58	77.98	75.6	1566.8	1127.89	503.25	85.72	1065.98	EVM%20prediction%20LG13.370
evm.TU.LG24.322	915.22	708.21	1186.24	554.02	941.99	1692.94	936.5566667	1062.983333	EVM%20prediction%20LG24.322
evm.TU.LG19.73	2.96	21.43	3.35	437.09	1708.41	953.03	9.246666667	1032.843333	EVM%20prediction%20LG19.73
evm.TU.LG23.301	2908.53	3106.62	3148	418.19	1272.07	1380.58	3054.383333	1023.613333	EVM%20prediction%20LG23.301
evm.TU.LG36.275	2196.11	1556.38	1927.58	2036.33	802.45	158.39	1893.356667	999.0566667	EVM%20prediction%20LG36.275
evm.TU.LG13.393	569.55	567.44	474.35	876.39	1000.1	994.21	537.1133333	956.9	EVM%20prediction%20LG13.393
evm.TU.LG03.227	294.45	264.8	208.35	456.8	1009.92	1327.85	255.8666667	931.5233333	EVM%20prediction%20LG03.227
evm.TU.LG07.27	180.29	168.79	137.46	366.34	984.34	1289.43	162.18	880.0366667	EVM%20prediction%20LG07.27
evm.TU.LG16.82	914.18	951.86	719.22	1224.54	838.35	570.87	861.7533333	877.92	EVM%20prediction%20LG16.82
evm.TU.LG19.154	1479.48	1616.53	1531.61	914.82	873.05	761.96	1542.54	849.9433333	EVM%20prediction%20LG19.154
evm.TU.LG14.451	18.01	22.2	16.4	195.31	1173.51	1083.69	18.87	817.5033333	EVM%20prediction%20LG14.451
evm.TU.LG29.68	0	0	0	1702.05	658.77	57.96	0	806.26	EVM%20prediction%20LG29.68
evm.TU.LG07.622	21.61	32.52	41.22	1398.28	659.64	332.17	31.78333333	796.6966667	EVM%20prediction%20LG07.622
evm.TU.LG30.96	1.75	1.2	1.19	1876.45	479.97	32.78	1.38	796.4	EVM%20prediction%20LG30.96
evm.TU.LG22.111	0.61	0.3	0.2	75.74	681.75	1599.7	0.37	785.73	EVM%20prediction%20LG22.111
evm.TU.LG37.342	7.85	3.88	2.47	638.12	728.6	974.84	4.733333333	780.52	EVM%20prediction%20LG37.342
evm.TU.LG05.750	529.95	498.19	536.04	486.37	980.32	826.43	521.3933333	764.3733333	EVM%20prediction%20LG05.750
evm.TU.Contig7.12	91.46	127.38	45	1426.28	806.96	42.57	87.94666667	758.6033333	EVM%20prediction%20Contig7.12
evm.TU.LG06.8	21.2	16.52	15.1	202.97	596.88	1435.37	17.60666667	745.0733333	EVM%20prediction%20LG06.8
evm.TU.Contig140.16	6.89	6.09	5.59	1641.02	262.6	301.37	6.19	734.9966667	EVM%20prediction%20Contig140.16
evm.TU.LG10.422	14.51	21.17	11.35	703.31	874.85	624.8	15.67666667	734.32	EVM%20prediction%20LG10.422
evm.TU.LG16.175	130.96	149.05	111.99	431.28	771.09	998.28	130.6666667	733.55	EVM%20prediction%20LG16.175
evm.TU.Contig297.2	0.66	86.3	0.72	33.18	455.76	1710.98	29.22666667	733.3066667	EVM%20prediction%20Contig297.2
evm.TU.LG13.445	0.35	0.14	0	44.13	600.29	1551.9	0.163333333	732.1066667	EVM%20prediction%20LG13.445
evm.TU.LG28.190	18.58	32.97	29.38	183.3	1231.82	691.25	26.97666667	702.1233333	EVM%20prediction%20LG28.190
evm.TU.LG33.2	40.18	31.12	36.51	673.44	818.2	591.44	35.93666667	694.36	EVM%20prediction%20LG33.2	None
evm.TU.LG25.77	165.11	190.47	88.62	281.5	664.46	1132.2	148.0666667	692.72	EVM%20prediction%20LG25.77
evm.TU.LG20.4	2929.76	1752.04	1846.02	436.41	863.71	762.63	2175.94	687.5833333	EVM%20prediction%20LG20.4
evm.TU.LG18.497	0.02	1.99	1.37	135.49	743.41	1169.18	1.126666667	682.6933333	EVM%20prediction%20LG18.497
evm.TU.LG01.693	159.16	166.26	151.34	408.74	727.54	902.05	158.92	679.4433333	EVM%20prediction%20LG01.693
evm.TU.LG11.545	1039.25	1193.34	1399.55	856.06	690.57	475.05	1210.713333	673.8933333	EVM%20prediction%20LG11.545
evm.TU.LG33.328	0.16	0.32	0.47	1199.16	754.05	67.05	0.316666667	673.42	EVM%20prediction%20LG33.328
evm.TU.LG04.719	0.19	0.43	0.3	1044.78	815.66	152.74	0.306666667	671.06	EVM%20prediction%20LG04.719
evm.TU.LG24.34	21.83	34.4	12.21	550.37	644.87	784.25	22.81333333	659.83	EVM%20prediction%20LG24.34
evm.TU.LG38.151	101.39	117.82	123.45	281.41	629.64	1063.2	114.22	658.0833333	EVM%20prediction%20LG38.151
evm.TU.LG03.210	2.13	5.38	2.25	168.81	476.58	1293.73	3.253333333	646.3733333	EVM%20prediction%20LG03.210
evm.TU.LG11.294	607.51	490.06	609.72	899.41	630.96	380.25	569.0966667	636.8733333	EVM%20prediction%20LG11.294
evm.TU.Contig265.1	70.58	38.47	28.85	1164.19	697.82	37.25	45.96666667	633.0866667	EVM%20prediction%20Contig265.1
evm.TU.LG05.7	182.92	158.63	156.45	840.34	636.43	420.55	166	632.44	EVM%20prediction%20LG05.7
evm.TU.LG29.133	986.06	935.65	741.59	90.03	1040.97	723.74	887.7666667	618.2466667	EVM%20prediction%20LG29.133
evm.TU.LG23.462	967.61	816.14	851.95	829.18	601.59	423.37	878.5666667	618.0466667	EVM%20prediction%20LG23.462
evm.TU.LG03.761	0.32	0.91	1.32	15.89	627.33	1194.98	0.85	612.7333333	EVM%20prediction%20LG03.761
evm.TU.LG29.55	0	0	0	1275.32	471.79	63.12	0	603.41	EVM%20prediction%20LG29.55
evm.TU.LG23.525	349.72	464.48	345.24	366.53	585.85	842.14	386.48	598.1733333	EVM%20prediction%20LG23.525
evm.TU.LG11.67	371.38	509.1	377.76	849.84	571.05	370.95	419.4133333	597.28	EVM%20prediction%20LG11.67
evm.TU.LG26.127	301.26	250.35	205.11	875.77	618.63	294.46	252.24	596.2866667	EVM%20prediction%20LG26.127
evm.TU.LG19.376	12.95	8.56	1.02	288.98	610.75	887.83	7.51	595.8533333	EVM%20prediction%20LG19.376
evm.TU.LG07.223	6.25	10.12	2.86	62.09	748.87	942.7	6.41	584.5533333	EVM%20prediction%20LG07.223
evm.TU.LG23.380	67.8	67.07	36.96	408.95	704	625.29	57.27666667	579.4133333	EVM%20prediction%20LG23.380
evm.TU.LG08.112	23.97	23.96	15.99	1019.17	595.31	123.03	21.30666667	579.17	EVM%20prediction%20LG08.112
evm.TU.LG01.505	28.24	23.65	29.83	180.81	654.31	896.66	27.24	577.26	EVM%20prediction%20LG01.505
evm.TU.LG07.418	121.03	184.21	114.8	397.22	621.74	708.22	140.0133333	575.7266667	EVM%20prediction%20LG07.418
evm.TU.LG18.386	582.02	677.69	816.14	399.54	692.86	632.74	691.95	575.0466667	EVM%20prediction%20LG18.386
evm.TU.LG04.800	279.15	342.25	228.89	817.49	540.06	349.73	283.43	569.0933333	EVM%20prediction%20LG04.800
evm.TU.LG15.548	262.59	254.35	318.14	1043.29	481.3	167.36	278.36	563.9833333	EVM%20prediction%20LG15.548
evm.TU.LG38.275	15.93	22.69	11.09	1113.2	523.91	47.59	16.57	561.5666667	EVM%20prediction%20LG38.275
evm.TU.LG36.459	722.79	573.13	676.97	839.45	517.12	313.31	657.63	556.6266667	EVM%20prediction%20LG36.459
evm.TU.LG36.486	96.91	71.24	56.95	620.41	585.96	456.68	75.03333333	554.35	EVM%20prediction%20LG36.486
evm.TU.LG07.588	1049.77	1192.08	1408	721.16	540.47	383	1216.616667	548.21	EVM%20prediction%20LG07.588
evm.TU.LG37.378	0.32	0.31	0.72	1165.89	444.43	28.35	0.45	546.2233333	EVM%20prediction%20LG37.378
evm.TU.Contig37.35	63.36	48.21	77.81	1198.99	258.02	179.37	63.12666667	545.46	EVM%20prediction%20Contig37.35	None
evm.TU.LG07.45	1715.52	1716.3	1824.44	600.35	553.25	479.58	1752.086667	544.3933333	EVM%20prediction%20LG07.45
evm.TU.LG03.841	51.21	30.76	19.89	863.28	630.08	137.9	33.95333333	543.7533333	EVM%20prediction%20LG03.841
evm.TU.LG33.195	326.86	340.1	259.5	339.57	536.36	745.43	308.82	540.4533333	EVM%20prediction%20LG33.195
evm.TU.LG12.69	11.97	13.95	20.41	164.22	620.38	813.66	15.44333333	532.7533333	EVM%20prediction%20LG12.69
evm.TU.LG18.474	174.55	247.17	170.73	508.35	564.06	523.61	197.4833333	532.0066667	EVM%20prediction%20LG18.474
evm.TU.LG13.6	65.66	186.51	46.67	326.31	740.53	510.37	99.61333333	525.7366667	EVM%20prediction%20LG13.6
evm.TU.LG14.591	105.46	126.22	113.17	613.41	588.24	375.5	114.95	525.7166667	EVM%20prediction%20LG14.591
evm.TU.LG21.421	9.41	10.32	3.89	607.4	587.07	380.94	7.873333333	525.1366667	EVM%20prediction%20LG21.421
evm.TU.LG11.424	21.16	70.76	85.8	588.89	537.95	423.84	59.24	516.8933333	EVM%20prediction%20LG11.424
evm.TU.LG12.525	0.75	0.14	0	87.75	572	878.14	0.296666667	512.63	EVM%20prediction%20LG12.525
evm.TU.LG05.385	926.37	731.91	814.04	772.01	519.45	245.9	824.1066667	512.4533333	EVM%20prediction%20LG05.385
evm.TU.LG04.253	0.15	0.33	0.82	2.65	532.19	995.05	0.433333333	509.9633333	EVM%20prediction%20LG04.253
evm.TU.LG16.462	298.92	252.82	280	726.69	557.86	239.32	277.2466667	507.9566667	EVM%20prediction%20LG16.462
evm.TU.LG36.274	65.14	63.58	85.74	1058.58	432.36	30.29	71.48666667	507.0766667	EVM%20prediction%20LG36.274
evm.TU.LG20.322	350.24	339.93	284.6	582.43	540.98	364.79	324.9233333	496.0666667	EVM%20prediction%20LG20.322
evm.TU.LG30.83	174.84	177.67	131.64	105.85	487.89	892.54	161.3833333	495.4266667	EVM%20prediction%20LG30.83
evm.TU.LG15.74	99.27	114.48	96.9	683.55	513.06	285.9	103.55	494.17	EVM%20prediction%20LG15.74
evm.TU.LG21.392	1991.69	1722.86	2056.59	568	483.99	430.19	1923.713333	494.06	EVM%20prediction%20LG21.392
evm.TU.LG07.656	6.08	11.49	6.26	457.34	531.47	486.2	7.943333333	491.67	EVM%20prediction%20LG07.656
evm.TU.LG16.298	835.97	868.92	703.91	675.44	416.68	359.39	802.9333333	483.8366667	EVM%20prediction%20LG16.298
evm.TU.LG28.209	1291.1	1118.38	1111.15	911.13	477.59	42.08	1173.543333	476.9333333	EVM%20prediction%20LG28.209
evm.TU.LG08.375	399.48	554.77	619.39	531.8	481.06	417.81	524.5466667	476.89	EVM%20prediction%20LG08.375
evm.TU.LG04.865	48.63	52.95	53.59	696.99	480.2	243.66	51.72333333	473.6166667	EVM%20prediction%20LG04.865
evm.TU.LG10.549	6.53	10.65	0.9	134.91	235.42	1040.47	6.026666667	470.2666667	EVM%20prediction%20LG10.549
evm.TU.LG19.314	454.74	410.6	447.35	299.41	554.23	555.44	437.5633333	469.6933333	EVM%20prediction%20LG19.314
evm.TU.LG19.396	407.51	437.82	326.78	162.81	382.36	860.48	390.7033333	468.55	EVM%20prediction%20LG19.396
evm.TU.LG11.448	87.72	277.53	123.69	298.49	522.81	578.01	162.98	466.4366667	EVM%20prediction%20LG11.448
evm.TU.LG34.101	15.22	15.56	9.95	338.33	517.83	543.05	13.57666667	466.4033333	EVM%20prediction%20LG34.101
evm.TU.LG13.305	1427.4	664.08	2038.23	447.47	632.37	317.56	1376.57	465.8	EVM%20prediction%20LG13.305
evm.TU.LG14.138	227.47	169.87	188.98	845.3	424.75	103.89	195.44	457.98	EVM%20prediction%20LG14.138
evm.TU.LG05.649	12.01	53.89	35.93	836.09	470.9	64.96	33.94333333	457.3166667	EVM%20prediction%20LG05.649
evm.TU.LG16.176	300.5	327.6	355.09	363.03	509.58	498.17	327.73	456.9266667	EVM%20prediction%20LG16.176
evm.TU.LG23.558	867.58	960.24	539.47	619.07	470.64	268.78	789.0966667	452.83	EVM%20prediction%20LG23.558
evm.TU.LG20.46	112.03	118.5	88.41	416.17	476.26	452.52	106.3133333	448.3166667	EVM%20prediction%20LG20.46
evm.TU.LG27.4	41.25	58.28	85.18	103.88	585.5	629.59	61.57	439.6566667	EVM%20prediction%20LG27.4
evm.TU.LG11.68	193.08	171.85	147.91	749.6	403.3	147.27	170.9466667	433.39	EVM%20prediction%20LG11.68
evm.TU.LG12.507	267.87	118.52	172.4	506.82	437.84	350.37	186.2633333	431.6766667	EVM%20prediction%20LG12.507
evm.TU.LG24.95	31.73	71.99	67	554.29	413.29	308.84	56.90666667	425.4733333	EVM%20prediction%20LG24.95
evm.TU.LG24.228	1064.87	1280.06	1284.05	355.4	508.97	410.1	1209.66	424.8233333	EVM%20prediction%20LG24.228
evm.TU.LG29.134	1.72	3.43	1.17	41.1	417.28	805.08	2.106666667	421.1533333	EVM%20prediction%20LG29.134
evm.TU.LG10.292	289.32	266.52	315.87	402.56	437.66	415.95	290.57	418.7233333	EVM%20prediction%20LG10.292
evm.TU.LG03.138	0	0	0	15	197.65	1037.25	0	416.6333333	EVM%20prediction%20LG03.138
evm.TU.LG37.207	51.37	55.35	39.26	120.45	465.84	657.99	48.66	414.76	EVM%20prediction%20LG37.207
evm.TU.LG06.70	271.71	283.31	334.09	584.87	361.17	294.9	296.37	413.6466667	EVM%20prediction%20LG06.70
evm.TU.LG05.367	479.17	424.69	562.1	835.36	377.31	27.33	488.6533333	413.3333333	EVM%20prediction%20LG05.367
evm.TU.LG10.500	1653.41	2012.12	2060.22	321.24	472.07	437.72	1908.583333	410.3433333	EVM%20prediction%20LG10.500
evm.TU.LG07.4	216.23	185.17	149.41	153.69	500.21	572.27	183.6033333	408.7233333	EVM%20prediction%20LG07.4
evm.TU.LG07.480	0.08	0.04	0.19	37.02	457.52	723.25	0.103333333	405.93	EVM%20prediction%20LG07.480
evm.TU.LG07.708	17.04	18.97	9.75	108.01	317.95	790.81	15.25333333	405.59	EVM%20prediction%20LG07.708
evm.TU.LG27.232	58.68	74.32	56.14	501.98	395.94	317.53	63.04666667	405.15	EVM%20prediction%20LG27.232
evm.TU.Contig87.3	375.14	336.99	364.73	206.43	361.1	638.84	358.9533333	402.1233333	EVM%20prediction%20Contig87.3
evm.TU.LG26.437	1.2	1.07	0.34	146.5	490.68	562.88	0.87	400.02	EVM%20prediction%20LG26.437
evm.TU.LG16.542	92.74	89.49	90.26	339.77	346.6	509.61	90.83	398.66	EVM%20prediction%20LG16.542
evm.TU.LG30.157	108.51	123.29	102.62	616.01	448.39	129.39	111.4733333	397.93	EVM%20prediction%20LG30.157
evm.TU.LG38.53	35.47	59.66	20.03	790.45	347.12	55.88	38.38666667	397.8166667	EVM%20prediction%20LG38.53
evm.TU.LG16.20	252.35	235.25	144.87	211.55	428.99	542.41	210.8233333	394.3166667	EVM%20prediction%20LG16.20
evm.TU.LG27.461	28.59	24.78	28.52	794.55	352.58	31.55	27.29666667	392.8933333	EVM%20prediction%20LG27.461
evm.TU.LG06.479	39.55	46.85	47.32	879.09	283.26	15.1	44.57333333	392.4833333	EVM%20prediction%20LG06.479
evm.TU.LG11.171	13.52	15.13	14.44	449.05	370.27	354	14.36333333	391.1066667	EVM%20prediction%20LG11.171
evm.TU.LG30.577	442.09	493.7	457.95	306.83	423.47	437.76	464.58	389.3533333	EVM%20prediction%20LG30.577
evm.TU.LG15.232	0.64	0.88	0.48	848.83	303.68	15.52	0.666666667	389.3433333	EVM%20prediction%20LG15.232
evm.TU.LG23.112	8.34	9.32	7.3	212.86	397.78	548.18	8.32	386.2733333	EVM%20prediction%20LG23.112
evm.TU.LG23.342	0.95	0.4	2.97	54.81	1057	34.99	1.44	382.2666667	EVM%20prediction%20LG23.342
evm.TU.LG21.493	61.99	78.73	67.91	220.13	465.72	459.73	69.54333333	381.86	EVM%20prediction%20LG21.493
evm.TU.LG02.429	287.33	255.33	251.59	495.5	369.81	273.44	264.75	379.5833333	EVM%20prediction%20LG02.429
evm.TU.LG22.52	132.83	178.41	101.5	392.11	361.1	381.08	137.58	378.0966667	EVM%20prediction%20LG22.52
evm.TU.LG23.392	273.65	280.23	265.06	350.86	379.75	400.17	272.98	376.9266667	EVM%20prediction%20LG23.392
evm.TU.LG04.279	711.62	657.45	892.96	698.9	308.13	120.36	754.01	375.7966667	EVM%20prediction%20LG04.279
evm.TU.LG04.936	29.04	28.18	24.9	583.49	390.9	152.72	27.37333333	375.7033333	EVM%20prediction%20LG04.936
evm.TU.LG15.370	246.61	248.2	226.43	352.66	409.92	355.24	240.4133333	372.6066667	EVM%20prediction%20LG15.370
evm.TU.LG14.143	0.75	0.42	0.95	785.5	309.19	17.25	0.706666667	370.6466667	EVM%20prediction%20LG14.143
evm.TU.LG35.390	228.13	259.75	294.33	199.84	383.72	525.81	260.7366667	369.79	EVM%20prediction%20LG35.390
evm.TU.LG14.369	197.87	202.96	187.79	312.32	385.62	410.21	196.2066667	369.3833333	EVM%20prediction%20LG14.369
evm.TU.LG33.133	156.74	151.67	146.75	315.15	356.93	435.15	151.72	369.0766667	EVM%20prediction%20LG33.133
evm.TU.LG07.659	577.9	423.64	673.02	561.53	365.26	167.61	558.1866667	364.8	EVM%20prediction%20LG07.659
evm.TU.LG05.675	8.57	4.06	1.91	123.6	459.9	506.58	4.846666667	363.36	EVM%20prediction%20LG05.675
evm.TU.LG26.449	1.13	6.4	0.99	164.42	514.89	405.15	2.84	361.4866667	EVM%20prediction%20LG26.449
evm.TU.LG12.604	120.9	190.35	116.81	579.57	461.43	39.24	142.6866667	360.08	EVM%20prediction%20LG12.604
evm.TU.LG14.67	13.67	16.32	13.3	529.47	364.06	181.06	14.43	358.1966667	EVM%20prediction%20LG14.67
evm.TU.LG05.541	0.5	1.56	1.61	167.31	325.38	575.27	1.223333333	355.9866667	EVM%20prediction%20LG05.541
evm.TU.LG11.484	176.84	80.54	164.21	54.74	194.49	818.11	140.53	355.78	EVM%20prediction%20LG11.484
evm.TU.LG20.537	583.97	517.31	520.52	507.89	346.42	210.44	540.6	354.9166667	EVM%20prediction%20LG20.537
evm.TU.LG17.271	1109.1	871.27	1310.59	351.74	305.23	406.83	1096.986667	354.6	EVM%20prediction%20LG17.271
evm.TU.LG37.374	0.22	0.25	0.17	647.5	397.05	18.08	0.213333333	354.21	EVM%20prediction%20LG37.374
evm.TU.LG31.308	190.76	279.71	280.18	263.28	376.87	420.22	250.2166667	353.4566667	EVM%20prediction%20LG31.308
evm.TU.LG12.262	0.74	0.24	0.69	156.79	353.37	547.09	0.556666667	352.4166667	EVM%20prediction%20LG12.262
evm.TU.LG21.228	54.71	54.85	56.32	391.23	366	290.11	55.29333333	349.1133333	EVM%20prediction%20LG21.228
evm.TU.LG35.81	43.82	56.39	36.67	551.09	351.12	142.57	45.62666667	348.26	EVM%20prediction%20LG35.81
evm.TU.LG22.230	156.61	151.18	99.45	205.92	345.85	491.79	135.7466667	347.8533333	EVM%20prediction%20LG22.230
evm.TU.LG36.391	6.49	3.62	0.89	160.8	368.05	508.67	3.666666667	345.84	EVM%20prediction%20LG36.391
evm.TU.LG02.82	197.06	318.65	223.02	380.62	338.66	315.92	246.2433333	345.0666667	EVM%20prediction%20LG02.82
evm.TU.LG35.260	13.04	17.12	8.24	201.96	362.55	469.47	12.8	344.66	EVM%20prediction%20LG35.260
evm.TU.LG11.227	74.3	81.3	53.87	587.06	332.34	112.26	69.82333333	343.8866667	EVM%20prediction%20LG11.227
evm.TU.LG23.320	53.57	39.03	33.71	351.45	355.18	323.47	42.10333333	343.3666667	EVM%20prediction%20LG23.320
evm.TU.LG14.195	277.09	191.31	168.82	525.75	357.85	144.47	212.4066667	342.69	EVM%20prediction%20LG14.195
evm.TU.LG10.543	0	0	0.54	711.16	289.21	15.92	0.18	338.7633333	EVM%20prediction%20LG10.543
evm.TU.LG34.184	152.39	135.48	156.37	170.96	410.68	430.91	148.08	337.5166667	EVM%20prediction%20LG34.184
evm.TU.LG10.66	36.14	38.6	33.12	156.8	314.47	536.52	35.95333333	335.93	EVM%20prediction%20LG10.66
evm.TU.LG38.239	204.74	271.8	171.35	126.68	396.16	479.89	215.9633333	334.2433333	EVM%20prediction%20LG38.239
evm.TU.LG06.34	4338.59	3505.66	3201.47	601.8	260.36	137.02	3681.906667	333.06	EVM%20prediction%20LG06.34
evm.TU.LG02.595	0.24	0.31	1.09	646.62	339.52	10.94	0.546666667	332.36	EVM%20prediction%20LG02.595
evm.TU.LG18.339	113.12	69.23	88.41	291.75	368.93	328.12	90.25333333	329.6	EVM%20prediction%20LG18.339
evm.TU.LG37.373	0.58	0.62	2.25	579.97	384.63	19.39	1.15	327.9966667	EVM%20prediction%20LG37.373
evm.TU.LG19.556	221.89	184.79	198.87	674.15	242.03	66.37	201.85	327.5166667	EVM%20prediction%20LG19.556
evm.TU.LG12.535	384.07	344.85	348.16	247.75	314.33	415	359.0266667	325.6933333	EVM%20prediction%20LG12.535
evm.TU.LG15.598	30.93	35.06	16.97	270.4	357.67	343.63	27.65333333	323.9	EVM%20prediction%20LG15.598
evm.TU.LG23.447	35.69	43.02	40.26	328.29	312.23	330.25	39.65666667	323.59	EVM%20prediction%20LG23.447
evm.TU.LG30.238	293	303.3	274.63	437.09	326.15	205.23	290.31	322.8233333	EVM%20prediction%20LG30.238
evm.TU.LG32.407	228.74	199.11	246.8	469.97	312.11	184.25	224.8833333	322.11	EVM%20prediction%20LG32.407
evm.TU.LG04.819	2.74	2.71	2.33	214.41	327.51	421.05	2.593333333	320.99	EVM%20prediction%20LG04.819
evm.TU.LG19.355	302.56	440.75	326.38	368.97	324.01	268.63	356.5633333	320.5366667	EVM%20prediction%20LG19.355
evm.TU.LG30.437	356.81	248.83	246.37	308.44	343.54	308.46	284.0033333	320.1466667	EVM%20prediction%20LG30.437
evm.TU.LG05.358	2.22	3.01	1.01	156.19	335.26	467.65	2.08	319.7	EVM%20prediction%20LG05.358
evm.TU.LG03.403	4738.94	4363.07	6643.61	443.81	344.75	170.45	5248.54	319.67	EVM%20prediction%20LG03.403
evm.TU.LG29.174	0.04	0.42	0.14	691.66	248.34	16.15	0.2	318.7166667	EVM%20prediction%20LG29.174
evm.TU.LG06.641	845.09	1039.33	1091.24	430.45	288.88	231.48	991.8866667	316.9366667	EVM%20prediction%20LG06.641
evm.TU.LG18.37	31.49	24.43	16.57	28.96	384.22	537.23	24.16333333	316.8033333	EVM%20prediction%20LG18.37
evm.TU.LG37.375	2.26	9	20.25	589.89	337.21	21.25	10.50333333	316.1166667	EVM%20prediction%20LG37.375
evm.TU.LG10.212	6.48	9.28	4.74	159.81	319.05	467.41	6.833333333	315.4233333	EVM%20prediction%20LG10.212
evm.TU.LG12.310	0.02	0.07	19.06	89.12	84.75	770.98	6.383333333	314.95	EVM%20prediction%20LG12.310
evm.TU.LG30.57	415	392.12	450.78	483.01	309.84	146.49	419.3	313.1133333	EVM%20prediction%20LG30.57
evm.TU.LG04.299	50.65	55.14	45.7	218.66	441.68	274.83	50.49666667	311.7233333	EVM%20prediction%20LG04.299
evm.TU.LG37.370	0.05	0.06	0.47	692.91	216.29	21.87	0.193333333	310.3566667	EVM%20prediction%20LG37.370
evm.TU.LG13.403	361.54	211.47	261.54	380.49	268.4	279.51	278.1833333	309.4666667	EVM%20prediction%20LG13.403
evm.TU.LG04.347	224.8	240.08	158.18	483.22	296.92	147.78	207.6866667	309.3066667	EVM%20prediction%20LG04.347
evm.TU.LG05.109	0.92	0.79	3.06	601.23	301.76	21.21	1.59	308.0666667	EVM%20prediction%20LG05.109
evm.TU.LG01.576	476.08	390.71	456.4	334.25	354.93	231.79	441.0633333	306.99	EVM%20prediction%20LG01.576
evm.TU.LG08.573	57.93	45.06	30.53	208.65	347.93	359.67	44.50666667	305.4166667	EVM%20prediction%20LG08.573
evm.TU.LG33.237	84.85	75.87	70.63	325.31	327.09	263.69	77.11666667	305.3633333	EVM%20prediction%20LG33.237
evm.TU.LG10.518	15.94	12.85	9.08	18.75	121.33	771.54	12.62333333	303.8733333	EVM%20prediction%20LG10.518
evm.TU.LG01.585	180.09	155.56	226.75	630.44	252.33	19.6	187.4666667	300.79	EVM%20prediction%20LG01.585
evm.TU.LG25.40	1.09	1.1	2.89	641.28	249.77	10.77	1.693333333	300.6066667	EVM%20prediction%20LG25.40
evm.TU.LG06.253	0.14	0.45	0.3	66.48	351.85	480.59	0.296666667	299.64	EVM%20prediction%20LG06.253
evm.TU.LG38.122	286.73	384.14	337.43	523.39	253.16	120.85	336.1	299.1333333	EVM%20prediction%20LG38.122
evm.TU.LG02.16	0.22	2.95	7.43	630.65	246.06	19.96	3.533333333	298.89	EVM%20prediction%20LG02.16
evm.TU.LG04.979	3.19	10.77	4.15	346	274.09	276.09	6.036666667	298.7266667	EVM%20prediction%20LG04.979
evm.TU.LG21.234	114.08	124.99	122.15	171.98	318.64	396.34	120.4066667	295.6533333	EVM%20prediction%20LG21.234
evm.TU.LG18.34	0	0	0	3.52	413.88	462.6	0	293.3333333	EVM%20prediction%20LG18.34
evm.TU.LG19.439	378.45	339.41	309.57	434.54	263.63	179.72	342.4766667	292.63	EVM%20prediction%20LG19.439
evm.TU.LG37.376	0.26	0.15	0.23	582.53	279.55	15.5	0.213333333	292.5266667	EVM%20prediction%20LG37.376
evm.TU.LG07.709	231.33	287.02	233.98	223.74	273.4	379.13	250.7766667	292.09	EVM%20prediction%20LG07.709
evm.TU.LG02.307	8.03	15.68	11.51	592.31	248.85	28.77	11.74	289.9766667	EVM%20prediction%20LG02.307
evm.TU.LG30.452	1373.94	2051.29	2189.62	133.64	350.96	384.48	1871.616667	289.6933333	EVM%20prediction%20LG30.452
evm.TU.LG24.387	258.51	307.36	188.58	126.06	319.67	422.36	251.4833333	289.3633333	EVM%20prediction%20LG24.387
evm.TU.LG30.20	265.99	228.6	198.54	326.04	304.65	236.78	231.0433333	289.1566667	EVM%20prediction%20LG30.20
evm.TU.LG38.297	0	0	0.04	541.2	289.96	19.51	0.013333333	283.5566667	EVM%20prediction%20LG38.297
evm.TU.LG34.51	21.33	19.88	7.9	32	378.76	439.14	16.37	283.3	EVM%20prediction%20LG34.51
evm.TU.LG24.361	0.28	2.99	1.15	426.38	294.55	122.67	1.473333333	281.2	EVM%20prediction%20LG24.361
evm.TU.LG19.91	667.62	605.76	599.78	280	309.83	250.99	624.3866667	280.2733333	EVM%20prediction%20LG19.91
evm.TU.LG02.344	240.76	232.14	253.59	358.18	269.81	206.07	242.1633333	278.02	EVM%20prediction%20LG02.344
evm.TU.LG12.386	59.39	44.62	63.02	617.22	202.59	10.87	55.67666667	276.8933333	EVM%20prediction%20LG12.386
evm.TU.LG05.243	149.56	140.66	171.54	338.04	266.89	218.65	153.92	274.5266667	EVM%20prediction%20LG05.243
evm.TU.LG20.12	51.77	45.94	46.48	192.02	268.14	362.17	48.06333333	274.11	EVM%20prediction%20LG20.12
evm.TU.LG19.216	122.2	137.7	162.53	257.88	292.35	271.72	140.81	273.9833333	EVM%20prediction%20LG19.216
evm.TU.LG14.188	572.66	588.83	642.62	374.92	270.62	175.81	601.37	273.7833333	EVM%20prediction%20LG14.188
evm.TU.LG02.416	588.08	634.31	790.04	342.51	278.34	198.69	670.81	273.18	EVM%20prediction%20LG02.416
evm.TU.LG06.120	37.26	39.52	38.78	604.64	201.6	13.25	38.52	273.1633333	EVM%20prediction%20LG06.120
evm.TU.LG06.542	16.22	36.99	24.67	148.31	317.44	347.81	25.96	271.1866667	EVM%20prediction%20LG06.542
evm.TU.LG21.231	598.25	647.23	1137.87	349.4	288.05	171.66	794.45	269.7033333	EVM%20prediction%20LG21.231
evm.TU.LG07.753	325.05	289.12	313.52	263.37	283.55	261.66	309.23	269.5266667	EVM%20prediction%20LG07.753
evm.TU.LG17.277	165.98	177.29	154.23	386.72	245.56	175.06	165.8333333	269.1133333	EVM%20prediction%20LG17.277
evm.TU.LG37.369	0.05	0.34	0.2	502.12	287.61	16.32	0.196666667	268.6833333	EVM%20prediction%20LG37.369
evm.TU.LG20.496	131.08	99.98	105.96	107.08	262.04	431.34	112.34	266.82	EVM%20prediction%20LG20.496
evm.TU.LG13.371	349.87	513.83	355.12	64.48	299.57	436.04	406.2733333	266.6966667	EVM%20prediction%20LG13.371
evm.TU.LG13.209	322.14	307.19	267.33	508.81	238.59	45.3	298.8866667	264.2333333	EVM%20prediction%20LG13.209
evm.TU.LG34.331	1.69	3.39	2.95	170.34	250.16	368.86	2.676666667	263.12	EVM%20prediction%20LG34.331
evm.TU.LG17.591	302.37	320.08	300.5	326.16	268.25	193.56	307.65	262.6566667	EVM%20prediction%20LG17.591
evm.TU.LG20.431	238.49	244.84	239.95	234.43	256.63	296.78	241.0933333	262.6133333	EVM%20prediction%20LG20.431
evm.TU.LG36.168	43.45	46.78	32.87	336.66	265.02	184.83	41.03333333	262.17	EVM%20prediction%20LG36.168
evm.TU.LG05.186	124.06	140.21	144.81	288.69	268.65	227.45	136.36	261.5966667	EVM%20prediction%20LG05.186
evm.TU.LG07.157	141.74	155.56	131.48	425.4	263.08	93.44	142.9266667	260.64	EVM%20prediction%20LG07.157
evm.TU.LG02.736	0.31	0	0.45	664.59	107.42	7.98	0.253333333	259.9966667	EVM%20prediction%20LG02.736
evm.TU.LG23.164	355.18	220.43	217.61	430.5	234.09	112.13	264.4066667	258.9066667	EVM%20prediction%20LG23.164
evm.TU.LG15.542	236.82	232.78	244.09	227.97	277.71	270.2	237.8966667	258.6266667	EVM%20prediction%20LG15.542
evm.TU.LG03.383	63.36	73.56	61.1	183	226.51	363.31	66.00666667	257.6066667	EVM%20prediction%20LG03.383
evm.TU.LG03.356	11.22	13.21	9.11	480.88	251.61	35.43	11.18	255.9733333	EVM%20prediction%20LG03.356
evm.TU.LG06.678	97.67	140.14	104.68	350.38	279.67	135.7	114.1633333	255.25	EVM%20prediction%20LG06.678
evm.TU.LG15.190	888.24	778.19	989.84	458.27	219.09	83.01	885.4233333	253.4566667	EVM%20prediction%20LG15.190
evm.TU.LG09.80	20.89	17.18	15.3	530.14	187.45	37.74	17.79	251.7766667	EVM%20prediction%20LG09.80
evm.TU.LG06.535	9.19	2.64	0.93	522.19	210.28	20.18	4.253333333	250.8833333	EVM%20prediction%20LG06.535
evm.TU.LG11.688	232.38	236.99	194.05	242.2	247.58	261.98	221.14	250.5866667	EVM%20prediction%20LG11.688
evm.TU.LG20.494	794.79	705.76	800.87	523.05	207.85	19.29	767.14	250.0633333	EVM%20prediction%20LG20.494
evm.TU.LG04.876	453.8	395.1	415.61	378.69	238.24	132.82	421.5033333	249.9166667	EVM%20prediction%20LG04.876
evm.TU.LG30.312	401.64	405.62	409.48	291.65	208.86	247.75	405.58	249.42	EVM%20prediction%20LG30.312
evm.TU.LG06.214	132.06	67.42	126.03	315.21	248.6	181.92	108.5033333	248.5766667	EVM%20prediction%20LG06.214
evm.TU.LG37.371	0.79	0	3.02	586.05	141.36	16.17	1.27	247.86	EVM%20prediction%20LG37.371
evm.TU.LG15.282	114.09	99.75	89.74	246.85	264.63	231.81	101.1933333	247.7633333	EVM%20prediction%20LG15.282
evm.TU.LG19.265	249.34	290.73	270.52	317.68	241.88	183.16	270.1966667	247.5733333	EVM%20prediction%20LG19.265
evm.TU.LG26.30	103.8	57.04	36.14	374.12	247.42	119.9	65.66	247.1466667	EVM%20prediction%20LG26.30
evm.TU.LG31.330	69.24	54.5	63.99	517.53	164.01	59.84	62.57666667	247.1266667	EVM%20prediction%20LG31.330
evm.TU.LG18.174	31.46	21.82	23.91	456.43	262.39	21.58	25.73	246.8	EVM%20prediction%20LG18.174
evm.TU.LG13.539	507.76	409.22	405.56	160.85	247.63	329.76	440.8466667	246.08	EVM%20prediction%20LG13.539
evm.TU.LG35.131	44.99	22.94	26.44	474	250.46	12.36	31.45666667	245.6066667	EVM%20prediction%20LG35.131
evm.TU.LG18.11	398.54	476.88	486.64	388.5	228.57	119.2	454.02	245.4233333	EVM%20prediction%20LG18.11
evm.TU.LG29.294	405.88	352.55	387.61	213.93	226.52	292.36	382.0133333	244.27	EVM%20prediction%20LG29.294
evm.TU.LG04.516	248.26	254.2	245.27	317.64	246.83	167.76	249.2433333	244.0766667	EVM%20prediction%20LG04.516
evm.TU.LG16.522	644.38	584.94	699.78	437.87	220.18	67.62	643.0333333	241.89	EVM%20prediction%20LG16.522
evm.TU.LG33.317	0.33	0.52	0.49	110.42	245.05	370.01	0.446666667	241.8266667	EVM%20prediction%20LG33.317
evm.TU.LG05.664	56.24	71.14	31.02	484.68	222.43	15.56	52.8	240.89	EVM%20prediction%20LG05.664
evm.TU.LG27.54	31.38	39.18	35.16	383.74	238.14	99.48	35.24	240.4533333	EVM%20prediction%20LG27.54
evm.TU.LG15.162	64.04	68.86	47.73	471.14	202.97	47.05	60.21	240.3866667	EVM%20prediction%20LG15.162
evm.TU.LG24.340	335.03	262.59	376.6	322.91	201.16	194.45	324.74	239.5066667	EVM%20prediction%20LG24.340
evm.TU.LG08.135	0.86	1.45	0.58	480.78	209.83	27.06	0.963333333	239.2233333	EVM%20prediction%20LG08.135
evm.TU.LG04.980	0.04	1.02	0.66	496.21	212.09	7.54	0.573333333	238.6133333	EVM%20prediction%20LG04.980
evm.TU.LG37.350	1.01	0.99	1.21	524	182.8	8.74	1.07	238.5133333	EVM%20prediction%20LG37.350
evm.TU.LG02.74	187.41	203.58	193.53	237.45	281.51	193.88	194.84	237.6133333	EVM%20prediction%20LG02.74
evm.TU.LG07.414	235.29	195.3	190.55	433.53	209.25	69.45	207.0466667	237.41	EVM%20prediction%20LG07.414
evm.TU.LG35.47	247.68	237.23	186.69	165.35	245.44	300.97	223.8666667	237.2533333	EVM%20prediction%20LG35.47
evm.TU.LG30.186	3068.46	2372.19	2574.4	481.96	214.24	13.14	2671.683333	236.4466667	EVM%20prediction%20LG30.186
evm.TU.LG31.332	687.82	717.8	634.7	160.91	226.11	322.08	680.1066667	236.3666667	EVM%20prediction%20LG31.332
evm.TU.LG33.276	7.55	8.91	5.07	379.97	294.06	34.11	7.176666667	236.0466667	EVM%20prediction%20LG33.276
evm.TU.LG24.60	29.73	29.98	25.13	264.18	258.09	185.13	28.28	235.8	EVM%20prediction%20LG24.60
evm.TU.LG12.253	202.22	203.3	205.49	209.03	235.06	260.06	203.67	234.7166667	EVM%20prediction%20LG12.253
evm.TU.LG12.471	44.52	40.63	34.37	348.49	221.49	130.52	39.84	233.5	EVM%20prediction%20LG12.471
evm.TU.LG09.74	44.45	49.05	51.48	521.47	161.82	15.85	48.32666667	233.0466667	EVM%20prediction%20LG09.74
evm.TU.LG05.555	296.39	226.95	217.01	312.5	235.24	146.69	246.7833333	231.4766667	EVM%20prediction%20LG05.555
evm.TU.LG10.473	34.97	46.5	36.41	232.04	269.94	191.5	39.29333333	231.16	EVM%20prediction%20LG10.473
evm.TU.LG16.494	458.99	315.05	403.23	217.27	251.83	222.13	392.4233333	230.41	EVM%20prediction%20LG16.494
evm.TU.LG11.277	768.39	622.34	506.06	290	259.67	141.03	632.2633333	230.2333333	EVM%20prediction%20LG11.277
evm.TU.LG10.227	159.35	126.1	119.81	99.68	188.83	399.21	135.0866667	229.24	EVM%20prediction%20LG10.227
evm.TU.LG13.411	435.41	340.82	475.46	204.2	210	271.29	417.23	228.4966667	EVM%20prediction%20LG13.411
evm.TU.LG13.146	239.74	279.21	256.98	105.2	278.8	298.23	258.6433333	227.41	EVM%20prediction%20LG13.146
evm.TU.LG35.221	493.02	420.26	438.62	383.87	260.21	36.64	450.6333333	226.9066667	EVM%20prediction%20LG35.221
evm.TU.LG18.365	326.89	267.48	315.12	95.21	252.72	331.77	303.1633333	226.5666667	EVM%20prediction%20LG18.365
evm.TU.LG07.415	49.17	48.54	28.35	123.58	261.05	294.63	42.02	226.42	EVM%20prediction%20LG07.415
evm.TU.LG11.532	462.89	404.65	492.4	472.24	195.68	10.59	453.3133333	226.17	EVM%20prediction%20LG11.532
evm.TU.LG18.366	3.51	5.29	0.87	117.65	172.98	385.29	3.223333333	225.3066667	EVM%20prediction%20LG18.366
evm.TU.LG21.99	8.96	13.52	23.86	259.79	194.61	221.31	15.44666667	225.2366667	EVM%20prediction%20LG21.99
evm.TU.LG02.325	329.32	284.75	351.13	264.07	209.42	201.99	321.7333333	225.16	EVM%20prediction%20LG02.325
evm.TU.LG03.274	115.19	115.3	111.42	357.82	211.6	103.77	113.97	224.3966667	EVM%20prediction%20LG03.274
evm.TU.LG15.394	3.93	1.14	1.21	185.19	212.42	275.37	2.093333333	224.3266667	EVM%20prediction%20LG15.394
evm.TU.LG23.471	958.99	906.01	529.05	203.18	288.49	178.91	798.0166667	223.5266667	EVM%20prediction%20LG23.471
evm.TU.LG31.331	110.69	98.16	107.43	112.52	244.27	312.02	105.4266667	222.9366667	EVM%20prediction%20LG31.331
evm.TU.LG36.167	147.47	139.8	129.03	68.85	219.17	374.06	138.7666667	220.6933333	EVM%20prediction%20LG36.167
evm.TU.LG01.128	0.1	0	0.51	428.44	218.98	13.23	0.203333333	220.2166667	EVM%20prediction%20LG01.128
evm.TU.LG25.107	395.03	441.8	444.83	422.38	226.08	12.05	427.22	220.17	EVM%20prediction%20LG25.107
evm.TU.LG03.173	100.38	73.46	63.99	80.3	218.22	359.47	79.27666667	219.33	EVM%20prediction%20LG03.173
evm.TU.LG29.154	40.71	43.74	26.6	421.52	202.75	33.01	37.01666667	219.0933333	EVM%20prediction%20LG29.154
evm.TU.LG10.531	233.92	218.9	292.49	346.37	193.65	116.16	248.4366667	218.7266667	EVM%20prediction%20LG10.531
evm.TU.LG37.471	515.43	523.34	561.41	209.73	242.81	203.16	533.3933333	218.5666667	EVM%20prediction%20LG37.471
evm.TU.LG07.325	39.98	34.96	30.54	375.7	254.27	24.81	35.16	218.26	EVM%20prediction%20LG07.325
evm.TU.LG19.133	124.82	107.29	96.6	168.4	234.29	250.66	109.57	217.7833333	EVM%20prediction%20LG19.133
evm.TU.LG21.211	5.6	1.37	4.91	66.92	273.21	312.45	3.96	217.5266667	EVM%20prediction%20LG21.211
evm.TU.LG21.338	26.87	29.4	13.52	125.82	412.53	113.55	23.26333333	217.3	EVM%20prediction%20LG21.338
evm.TU.LG23.466	143.85	132.86	134.95	163.99	184.29	303.6	137.22	217.2933333	EVM%20prediction%20LG23.466
evm.TU.LG21.390	1.77	2.14	1.18	459.95	179.65	11.11	1.696666667	216.9033333	EVM%20prediction%20LG21.390
evm.TU.LG19.192	19.2	23.97	15.73	17.11	257.75	375.01	19.63333333	216.6233333	EVM%20prediction%20LG19.192
evm.TU.LG19.577	69.08	135.46	147.94	394.21	220.88	34.36	117.4933333	216.4833333	EVM%20prediction%20LG19.577
evm.TU.LG14.392	38.18	43.74	27	291.53	178.09	177.85	36.30666667	215.8233333	EVM%20prediction%20LG14.392
evm.TU.LG15.312	1384.43	1035.89	1533.08	295.75	239.61	111.82	1317.8	215.7266667	EVM%20prediction%20LG15.312
evm.TU.LG35.111	0	0	0.18	440.98	193.12	9.38	0.06	214.4933333	EVM%20prediction%20LG35.111
evm.TU.LG11.450	770.48	852.02	964.48	157.09	250.44	234.88	862.3266667	214.1366667	EVM%20prediction%20LG11.450
evm.TU.LG08.574	20.23	46.89	65.64	326.02	236.43	78.89	44.25333333	213.78	EVM%20prediction%20LG08.574
evm.TU.LG14.553	9.21	4.2	18.94	157.79	219.88	262.39	10.78333333	213.3533333	EVM%20prediction%20LG14.553
evm.TU.LG03.760	166.6	383.52	375.15	96.81	215.37	325.69	308.4233333	212.6233333	EVM%20prediction%20LG03.760
evm.TU.LG25.27	13.14	11.16	8.47	141.88	234.91	260.24	10.92333333	212.3433333	EVM%20prediction%20LG25.27
evm.TU.LG17.358	136.2	131.74	96.68	430.64	186.29	19.38	121.54	212.1033333	EVM%20prediction%20LG17.358
evm.TU.LG34.397	151	160.55	107.82	229.34	234.32	172.02	139.79	211.8933333	EVM%20prediction%20LG34.397
evm.TU.LG37.86	162.86	160.2	270.89	133.73	250.27	251.04	197.9833333	211.68	EVM%20prediction%20LG37.86
evm.TU.LG20.314	0.24	0.34	0.21	442.36	181.67	10.88	0.263333333	211.6366667	EVM%20prediction%20LG20.314
evm.TU.LG17.221	331.52	313.29	353.95	315.03	206.48	113.31	332.92	211.6066667	EVM%20prediction%20LG17.221
evm.TU.LG26.448	141.41	84.56	101.49	374.81	240.42	19.1	109.1533333	211.4433333	EVM%20prediction%20LG26.448
evm.TU.Contig40.10	92.49	71.83	80.33	600.23	29.29	2.41	81.55	210.6433333	EVM%20prediction%20Contig40.10
evm.TU.LG02.7	78.61	206.78	172.05	215.54	305.63	110.58	152.48	210.5833333	EVM%20prediction%20LG02.7
evm.TU.LG23.85	10.77	10.18	12.02	459.56	161.03	8.73	10.99	209.7733333	EVM%20prediction%20LG23.85
evm.TU.LG33.22	149.85	153.41	152.2	335.55	203.25	90.18	151.82	209.66	EVM%20prediction%20LG33.22
evm.TU.LG28.332	47.6	31.42	36.32	416.71	187.96	21.7	38.44666667	208.79	EVM%20prediction%20LG28.332
evm.TU.LG14.254	19.52	31.67	20.24	248.92	195.44	181.34	23.81	208.5666667	EVM%20prediction%20LG14.254
evm.TU.LG19.474	171.97	200.76	161.55	167.54	241.71	215.94	178.0933333	208.3966667	EVM%20prediction%20LG19.474
evm.TU.LG21.5	211.56	209.12	213.21	153.52	238.12	233.5	211.2966667	208.38	EVM%20prediction%20LG21.5
evm.TU.LG26.40	30.98	54.03	40.48	307.39	210.18	105.28	41.83	207.6166667	EVM%20prediction%20LG26.40
evm.TU.LG15.26	2.27	2.34	4.8	432.5	183.92	5.71	3.136666667	207.3766667	EVM%20prediction%20LG15.26
evm.TU.LG10.153	104.01	135.68	108.65	274.94	202.72	143.42	116.1133333	207.0266667	EVM%20prediction%20LG10.153
evm.TU.LG17.191	429.38	449.27	459.34	219.58	213.89	186.99	445.9966667	206.82	EVM%20prediction%20LG17.191
evm.TU.LG14.28	30.52	31.62	39.18	299	203.01	115.86	33.77333333	205.9566667	EVM%20prediction%20LG14.28
evm.TU.LG32.382	0.28	1.99	15.85	82.81	291.52	243.16	6.04	205.83	EVM%20prediction%20LG32.382
evm.TU.LG05.554	5.29	2.26	0	121.85	164.57	331.05	2.516666667	205.8233333	EVM%20prediction%20LG05.554
evm.TU.LG30.71	712.51	698.59	775.97	487.7	120.04	7.33	729.0233333	205.0233333	EVM%20prediction%20LG30.71
evm.TU.LG14.140	1.48	3.18	5.34	472.72	132.24	9.42	3.333333333	204.7933333	EVM%20prediction%20LG14.140
evm.TU.LG17.261	116.28	130.2	128.27	301.7	190.63	121.94	124.9166667	204.7566667	EVM%20prediction%20LG17.261
evm.TU.LG06.45	133.71	119.02	126.28	365.4	210.74	37.57	126.3366667	204.57	EVM%20prediction%20LG06.45
evm.TU.LG04.383	0	0.02	0.19	485.92	117.65	8.04	0.07	203.87	EVM%20prediction%20LG04.383
evm.TU.LG07.737	112.11	92.11	36.54	279.07	178.6	153.24	80.25333333	203.6366667	EVM%20prediction%20LG07.737
evm.TU.LG25.184	0	0.03	0.08	407.42	186.77	13.41	0.036666667	202.5333333	EVM%20prediction%20LG25.184
evm.TU.LG30.602	2.73	5.97	2.15	75.07	283	244.67	3.616666667	200.9133333	EVM%20prediction%20LG30.602
evm.TU.LG20.147	2.39	1.69	2.64	443.67	149.63	8.52	2.24	200.6066667	EVM%20prediction%20LG20.147
evm.TU.LG06.30	0.35	0.01	0	46.22	171.79	383.25	0.12	200.42	EVM%20prediction%20LG06.30
evm.TU.LG36.53	276.73	275.61	294	214.38	209.46	176.68	282.1133333	200.1733333	EVM%20prediction%20LG36.53
evm.TU.LG07.62	11.55	10.85	6.24	183.17	206.05	210.98	9.546666667	200.0666667	EVM%20prediction%20LG07.62
evm.TU.LG38.276	46	34.75	27.83	429.19	156.82	12.68	36.19333333	199.5633333	EVM%20prediction%20LG38.276
evm.TU.LG18.583	578.66	484.93	537.87	76.94	203.72	316.58	533.82	199.08	EVM%20prediction%20LG18.583
evm.TU.LG38.215	33.11	24.67	31.41	182.9	216.66	195.52	29.73	198.36	EVM%20prediction%20LG38.215
evm.TU.LG01.369	4.49	3.1	3.76	81.46	173.26	337.94	3.783333333	197.5533333	EVM%20prediction%20LG01.369
evm.TU.LG31.172	54.47	47.71	48.46	187.58	217.67	184.45	50.21333333	196.5666667	EVM%20prediction%20LG31.172
evm.TU.Contig55.7	3.04	4.32	2.03	402.33	181.34	5.41	3.13	196.36	EVM%20prediction%20Contig55.7
evm.TU.LG36.268	0	0.17	0.09	376.17	198.7	13.23	0.086666667	196.0333333	EVM%20prediction%20LG36.268
evm.TU.LG15.477	13.34	13.63	10.75	410.7	160.04	16.46	12.57333333	195.7333333	EVM%20prediction%20LG15.477
evm.TU.LG15.391	70.58	98.39	80.89	113.05	224.83	248.25	83.28666667	195.3766667	EVM%20prediction%20LG15.391
evm.TU.LG34.278	0	0.04	0.04	107.7	199.14	275.46	0.026666667	194.1	EVM%20prediction%20LG34.278
evm.TU.LG30.270	459.96	375.41	407.15	166.98	187.56	227.21	414.1733333	193.9166667	EVM%20prediction%20LG30.270
evm.TU.LG37.379	0.17	0.1	0.13	411.62	155.46	14.65	0.133333333	193.91	EVM%20prediction%20LG37.379
evm.TU.LG38.30	196.93	179.27	143.37	277.48	214.22	89.67	173.19	193.79	EVM%20prediction%20LG38.30
evm.TU.Contig397.4	34.87	19.7	12.76	429.97	137	13.24	22.44333333	193.4033333	EVM%20prediction%20Contig397.4
evm.TU.LG06.615	13.17	15.14	7.84	397.78	173.14	8.97	12.05	193.2966667	EVM%20prediction%20LG06.615
evm.TU.LG07.538	35.32	30.33	27.9	10.27	224.98	344.28	31.18333333	193.1766667	EVM%20prediction%20LG07.538
evm.TU.LG03.691	3.42	3.63	0.31	291.25	201.14	86.52	2.453333333	192.97	EVM%20prediction%20LG03.691
evm.TU.LG05.260	170.38	232.05	281.7	170.02	187.61	221.15	228.0433333	192.9266667	EVM%20prediction%20LG05.260
evm.TU.LG13.339	93.57	108.81	66.59	247.1	214.64	113.17	89.65666667	191.6366667	EVM%20prediction%20LG13.339
evm.TU.LG02.304	1.01	2.88	2.52	398.04	158.34	18.49	2.136666667	191.6233333	EVM%20prediction%20LG02.304
evm.TU.LG11.818	0.05	0.13	0.15	362.98	195.85	14.96	0.11	191.2633333	EVM%20prediction%20LG11.818
evm.TU.LG14.552	2.23	2.83	6.15	211.03	154.54	206.33	3.736666667	190.6333333	EVM%20prediction%20LG14.552
evm.TU.LG33.274	1688.67	1740.75	1826.65	127.7	210.28	233.81	1752.023333	190.5966667	EVM%20prediction%20LG33.274
evm.TU.LG07.696	0.49	0.47	0.59	342.42	212.93	16.26	0.516666667	190.5366667	EVM%20prediction%20LG07.696
evm.TU.LG23.300	220.07	234.09	208.76	298.39	177.28	95.02	220.9733333	190.23	EVM%20prediction%20LG23.300
evm.TU.LG14.394	8	7.91	6.84	378.9	179.66	11.1	7.583333333	189.8866667	EVM%20prediction%20LG14.394
evm.TU.LG14.617	7.28	7.66	1.12	178.14	228.66	162.43	5.353333333	189.7433333	EVM%20prediction%20LG14.617
evm.TU.LG04.15	122.5	107	106.03	266.43	203.03	99.38	111.8433333	189.6133333	EVM%20prediction%20LG04.15
evm.TU.LG28.38	0.15	1.98	0.86	427.17	129.92	10.54	0.996666667	189.21	EVM%20prediction%20LG28.38
evm.TU.LG12.662	26.04	22.12	16.9	357.62	200.61	9.35	21.68666667	189.1933333	EVM%20prediction%20LG12.662
evm.TU.LG36.75	41.24	42.19	28.16	383.43	157.45	26.07	37.19666667	188.9833333	EVM%20prediction%20LG36.75
evm.TU.LG01.875	14.58	11.58	10.62	385.03	165.07	16.35	12.26	188.8166667	EVM%20prediction%20LG01.875
evm.TU.LG21.357	113.19	93.39	109.1	332.29	148.33	84.67	105.2266667	188.43	EVM%20prediction%20LG21.357
evm.TU.LG37.467	11.48	15.52	9.11	308.01	179.47	77.14	12.03666667	188.2066667	EVM%20prediction%20LG37.467
evm.TU.LG04.1027	213.37	171.82	160.2	273.57	167.01	123.5	181.7966667	188.0266667	EVM%20prediction%20LG04.1027
evm.TU.LG30.564	160.55	146.58	138.58	172.48	206.3	184.97	148.57	187.9166667	EVM%20prediction%20LG30.564
evm.TU.LG23.491	90.48	123.23	111.84	341.22	182.92	39.45	108.5166667	187.8633333	EVM%20prediction%20LG23.491
evm.TU.LG11.418	142	143.72	103.72	125.23	219.03	219.1	129.8133333	187.7866667	EVM%20prediction%20LG11.418
evm.TU.LG04.403	114.11	93.57	107.62	387.06	138.59	37.63	105.1	187.76	EVM%20prediction%20LG04.403
evm.TU.LG34.117	40.82	37.84	40.75	398.34	150.79	14.06	39.80333333	187.73	EVM%20prediction%20LG34.117
evm.TU.LG27.216	193.03	170.44	139.51	329.32	180.65	50.54	167.66	186.8366667	EVM%20prediction%20LG27.216
evm.TU.LG36.142	0.5	0.47	0.18	201.77	191.7	161.63	0.383333333	185.0333333	EVM%20prediction%20LG36.142
evm.TU.LG07.149	80.47	146.63	80.09	148.21	187.08	219.65	102.3966667	184.98	EVM%20prediction%20LG07.149
evm.TU.LG37.279	40.44	46.13	34.35	212.6	164.97	177	40.30666667	184.8566667	EVM%20prediction%20LG37.279
evm.TU.LG38.63	92.01	96.11	84.9	248.35	195.29	110.74	91.00666667	184.7933333	EVM%20prediction%20LG38.63
evm.TU.LG11.116	95.88	116.1	117.48	202.42	192.17	157.41	109.82	184	EVM%20prediction%20LG11.116
evm.TU.LG25.240	0.26	0.59	0.47	388.75	154.38	8.23	0.44	183.7866667	EVM%20prediction%20LG25.240
evm.TU.LG38.227	366.48	403.95	302.03	200.46	189.37	160.8	357.4866667	183.5433333	EVM%20prediction%20LG38.227
evm.TU.LG24.288	78.88	96.49	93.31	361.18	161.26	23.53	89.56	181.99	EVM%20prediction%20LG24.288
evm.TU.LG08.116	2.39	1.45	1.36	66.13	219.76	259.79	1.733333333	181.8933333	EVM%20prediction%20LG08.116
evm.TU.LG34.415	0.08	0.08	0.23	360.4	170.02	14.66	0.13	181.6933333	EVM%20prediction%20LG34.415
evm.TU.LG30.282	1.37	2.72	1.96	402.07	134.71	8.11	2.016666667	181.63	EVM%20prediction%20LG30.282
evm.TU.Contig407.2	0.2	0.49	0.24	387.03	146.71	11.13	0.31	181.6233333	EVM%20prediction%20Contig407.2
evm.TU.LG28.445	0.12	0.22	0	347.69	179.23	16.4	0.113333333	181.1066667	EVM%20prediction%20LG28.445
evm.TU.LG33.326	0.08	0	0.22	296.73	227.82	18.54	0.1	181.03	EVM%20prediction%20LG33.326
evm.TU.LG01.287	93.29	35.12	113.4	133.29	106.93	298.69	80.60333333	179.6366667	EVM%20prediction%20LG01.287
evm.TU.LG30.278	0.59	0.95	0.13	345.23	182.27	11.31	0.556666667	179.6033333	EVM%20prediction%20LG30.278
evm.TU.LG02.193	59.35	38.61	38.96	371.7	155.33	11.02	45.64	179.35	EVM%20prediction%20LG02.193
evm.TU.LG31.402	8.63	7.95	5.1	2.85	169.27	365.4	7.226666667	179.1733333	EVM%20prediction%20LG31.402
evm.TU.LG10.480	16.6	22.09	19.03	21.4	195.08	319.1	19.24	178.5266667	EVM%20prediction%20LG10.480
evm.TU.LG32.436	12.55	7.04	4.48	319.24	203.8	12.17	8.023333333	178.4033333	EVM%20prediction%20LG32.436
evm.TU.LG07.423	166.71	167.4	144.04	257.08	178.72	98.94	159.3833333	178.2466667	EVM%20prediction%20LG07.423
evm.TU.LG28.414	50.16	53.86	49.38	356.18	170.07	7.46	51.13333333	177.9033333	EVM%20prediction%20LG28.414
evm.TU.LG26.503	274.75	208.29	229.75	186.53	198.85	147.85	237.5966667	177.7433333	EVM%20prediction%20LG26.503
evm.TU.LG28.97	43.5	52.5	39.86	295.64	158.45	78.75	45.28666667	177.6133333	EVM%20prediction%20LG28.97
evm.TU.LG10.623	14.9	93.56	23.89	302.71	218.42	11.31	44.11666667	177.48	EVM%20prediction%20LG10.623
evm.TU.LG17.389	58.96	62.75	70.24	117.8	118.22	295.44	63.98333333	177.1533333	EVM%20prediction%20LG17.389
evm.TU.LG22.254	2805.36	2104.26	2592.14	367.24	150.1	12.44	2500.586667	176.5933333	EVM%20prediction%20LG22.254
evm.TU.LG01.379	133.22	120.24	128.76	121.77	183.95	223.71	127.4066667	176.4766667	EVM%20prediction%20LG01.379
evm.TU.LG07.278	85.56	83.42	123.74	214.94	168.88	144.33	97.57333333	176.05	EVM%20prediction%20LG07.278
evm.TU.LG19.211	54.84	47.62	35.06	105.68	195.28	226.87	45.84	175.9433333	EVM%20prediction%20LG19.211
evm.TU.LG04.519	433.28	372.77	392.71	152.69	184.71	190.09	399.5866667	175.83	EVM%20prediction%20LG04.519
evm.TU.LG22.87	37.15	25	45.8	354.48	150.92	19.39	35.98333333	174.93	EVM%20prediction%20LG22.87
evm.TU.LG10.181	56.66	47.2	38.39	204.29	175.06	145.4	47.41666667	174.9166667	EVM%20prediction%20LG10.181
evm.TU.LG27.126	46.19	46.17	44.51	181.66	198.35	144.64	45.62333333	174.8833333	EVM%20prediction%20LG27.126
evm.TU.LG06.560	124.85	128.42	114.98	143.05	182.8	198.15	122.75	174.6666667	EVM%20prediction%20LG06.560
evm.TU.LG08.165	2.51	2.84	2.61	365.9	148.63	8.54	2.653333333	174.3566667	EVM%20prediction%20LG08.165
evm.TU.LG07.616	43	46.84	26.23	53.69	183.36	285.94	38.69	174.33	EVM%20prediction%20LG07.616
evm.TU.LG04.445	0.13	0.05	0.15	343.56	167.12	11.92	0.11	174.2	EVM%20prediction%20LG04.445
evm.TU.LG21.209	81.97	162.01	112.03	277.71	179.13	65.5	118.67	174.1133333	EVM%20prediction%20LG21.209
evm.TU.LG14.620	6.75	6.36	8.19	104.14	211.41	206.76	7.1	174.1033333	EVM%20prediction%20LG14.620
evm.TU.LG12.279	45.01	47.93	35.67	137.04	201.87	183.05	42.87	173.9866667	EVM%20prediction%20LG12.279
evm.TU.LG23.240	7.06	15.34	14.76	19.99	197.46	302.24	12.38666667	173.23	EVM%20prediction%20LG23.240
evm.TU.LG20.152	210.69	191.72	181.18	304.77	161.92	52.88	194.53	173.19	EVM%20prediction%20LG20.152
evm.TU.LG23.529	20.72	15.43	18.41	367.97	143.87	7.4	18.18666667	173.08	EVM%20prediction%20LG23.529
evm.TU.LG19.316	182.95	201.16	180.02	266.02	168.7	84.2	188.0433333	172.9733333	EVM%20prediction%20LG19.316
evm.TU.LG25.24	210.08	209.97	165.29	140.61	188.5	189.05	195.1133333	172.72	EVM%20prediction%20LG25.24
evm.TU.LG36.473	0.23	0.7	0.19	293.13	211.91	11	0.373333333	172.0133333	EVM%20prediction%20LG36.473
evm.TU.LG15.410	141.74	162.94	120.27	199.38	178.63	136.5	141.65	171.5033333	EVM%20prediction%20LG15.410
evm.TU.LG19.158	42.45	41.43	29.74	69.74	218.68	225.26	37.87333333	171.2266667	EVM%20prediction%20LG19.158
evm.TU.LG04.758	10.69	8.38	9.86	267.72	126.74	117.89	9.643333333	170.7833333	EVM%20prediction%20LG04.758
evm.TU.LG31.282	137.81	121.38	102.8	18.28	183.05	309.93	120.6633333	170.42	EVM%20prediction%20LG31.282
evm.TU.LG15.49	9.43	9.58	5.39	328.22	173.69	8.66	8.133333333	170.19	EVM%20prediction%20LG15.49
evm.TU.LG09.681	0.84	0.66	0.3	333.98	158.43	17.66	0.6	170.0233333	EVM%20prediction%20LG09.681
evm.TU.LG12.616	315.38	358.51	393.72	159.42	175.38	174.87	355.87	169.89	EVM%20prediction%20LG12.616
evm.TU.LG08.351	8.83	5.46	9.14	307.6	187.2	14.61	7.81	169.8033333	EVM%20prediction%20LG08.351
evm.TU.LG16.500	36.07	112.41	45.74	122.89	134.78	250.83	64.74	169.5	EVM%20prediction%20LG16.500
evm.TU.LG04.473	202.71	237.69	201.84	191.66	199.85	116.91	214.08	169.4733333	EVM%20prediction%20LG04.473
evm.TU.LG02.502	0	0.13	0	421.84	78.3	8.01	0.043333333	169.3833333	EVM%20prediction%20LG02.502
evm.TU.LG12.388	641.69	585.18	553.31	370.55	124.11	9.83	593.3933333	168.1633333	EVM%20prediction%20LG12.388
evm.TU.LG14.129	43.44	37.12	32.5	178.57	170.86	154.42	37.68666667	167.95	EVM%20prediction%20LG14.129
evm.TU.LG14.204	163.67	198.94	183.79	181.29	171.26	151.19	182.1333333	167.9133333	EVM%20prediction%20LG14.204
evm.TU.LG34.234	100.74	109.18	114.99	305.35	151.28	46.08	108.3033333	167.57	EVM%20prediction%20LG34.234
evm.TU.LG30.604	1.57	4.18	2.11	115.35	252.4	133.48	2.62	167.0766667	EVM%20prediction%20LG30.604
evm.TU.LG04.499	10.92	9.43	12.1	219.12	167.42	112.69	10.81666667	166.41	EVM%20prediction%20LG04.499
evm.TU.LG35.48	2.34	4.05	1.31	257.33	168.59	73.24	2.566666667	166.3866667	EVM%20prediction%20LG35.48
evm.TU.LG13.449	15.84	28.77	11.03	84.83	191.87	221.21	18.54666667	165.97	EVM%20prediction%20LG13.449
evm.TU.LG32.307	31.71	42.72	27.37	268.16	153.38	75.63	33.93333333	165.7233333	EVM%20prediction%20LG32.307
evm.TU.LG24.423	149.83	134.2	124.28	291.92	148.55	56.6	136.1033333	165.69	EVM%20prediction%20LG24.423
evm.TU.LG33.211	0.76	1.77	0	77.76	196.46	221.95	0.843333333	165.39	EVM%20prediction%20LG33.211
evm.TU.LG24.35	18.23	27.48	9.25	143.24	124.76	227.25	18.32	165.0833333	EVM%20prediction%20LG24.35
evm.TU.LG11.535	539.94	456.09	521.4	179.69	163.55	151.66	505.81	164.9666667	EVM%20prediction%20LG11.535
evm.TU.LG38.99	290.64	314.29	362.9	229.46	157.71	106.95	322.61	164.7066667	EVM%20prediction%20LG38.99
evm.TU.LG01.74	0.57	0.95	0.48	321.19	158.89	14.03	0.666666667	164.7033333	EVM%20prediction%20LG01.74
evm.TU.LG18.286	7.6	6.7	7.28	289.45	181.67	22.81	7.193333333	164.6433333	EVM%20prediction%20LG18.286
evm.TU.LG29.13	52.23	74.89	63.27	364.73	118.15	10.73	63.46333333	164.5366667	EVM%20prediction%20LG29.13
evm.TU.LG12.121	0	0	0.14	330.23	154.72	6.74	0.046666667	163.8966667	EVM%20prediction%20LG12.121
evm.TU.LG29.45	0	0.04	0.09	380.49	103.57	7.6	0.043333333	163.8866667	EVM%20prediction%20LG29.45	None
evm.TU.LG05.166	3.45	3.32	3.07	330.19	130.8	29.87	3.28	163.62	EVM%20prediction%20LG05.166
evm.TU.LG06.487	2.56	7.21	2.72	328.79	151.22	9.08	4.163333333	163.03	EVM%20prediction%20LG06.487
evm.TU.LG01.312	194.79	152.85	163.34	220.08	189.43	79.5	170.3266667	163.0033333	EVM%20prediction%20LG01.312
evm.TU.LG13.444	315.81	255.13	340.31	356.91	118.02	13.14	303.75	162.69	EVM%20prediction%20LG13.444
evm.TU.LG11.181	2.17	0	0	35	160.52	292.42	0.723333333	162.6466667	EVM%20prediction%20LG11.181
evm.TU.LG11.434	15.31	3.16	1.22	145.55	261.92	79.99	6.563333333	162.4866667	EVM%20prediction%20LG11.434
evm.TU.LG07.469	195.19	261.18	219.88	234.14	154.08	97.99	225.4166667	162.07	EVM%20prediction%20LG07.469
evm.TU.LG07.406	9.23	14.93	3.73	229.98	173.95	82.07	9.296666667	162	EVM%20prediction%20LG07.406
evm.TU.LG03.744	39.49	39.23	26.55	235.32	141.13	109.51	35.09	161.9866667	EVM%20prediction%20LG03.744
evm.TU.LG08.244	0.02	0	0.04	342.63	134.97	8.26	0.02	161.9533333	EVM%20prediction%20LG08.244
evm.TU.LG05.257	129.89	128.18	104.35	142.02	174.85	168.85	120.8066667	161.9066667	EVM%20prediction%20LG05.257
evm.TU.LG17.338	14.36	27.43	37.85	231.12	185.57	68.67	26.54666667	161.7866667	EVM%20prediction%20LG17.338
evm.TU.LG08.515	293.14	321.27	167.04	99.97	157.76	227.26	260.4833333	161.6633333	EVM%20prediction%20LG08.515
evm.TU.LG13.152	0	0	0.05	289.69	184.48	10.41	0.016666667	161.5266667	EVM%20prediction%20LG13.152
evm.TU.LG26.52	200.98	153.23	140.72	219.77	155.66	108.69	164.9766667	161.3733333	EVM%20prediction%20LG26.52
evm.TU.LG21.337	181.43	181.89	194.42	220.72	164.92	97.77	185.9133333	161.1366667	EVM%20prediction%20LG21.337
evm.TU.LG08.217	31.68	35.42	28.51	240.04	168.41	74.96	31.87	161.1366667	EVM%20prediction%20LG08.217
evm.TU.LG03.203	71.75	127.83	121.36	190.66	183.67	108.17	106.98	160.8333333	EVM%20prediction%20LG03.203
evm.TU.LG13.201	96.17	86.48	95.15	226.28	152.85	103.32	92.6	160.8166667	EVM%20prediction%20LG13.201
evm.TU.LG38.211	66.01	66.42	56.6	277.98	159.69	44.71	63.01	160.7933333	EVM%20prediction%20LG38.211
evm.TU.LG33.36	42.88	42.4	25.02	81.97	196.08	203.15	36.76666667	160.4	EVM%20prediction%20LG33.36
evm.TU.LG03.816	52.45	53.82	59.01	255.6	152.34	72.55	55.09333333	160.1633333	EVM%20prediction%20LG03.816
evm.TU.LG27.467	4.29	8.65	4.61	320.34	134.62	25.09	5.85	160.0166667	EVM%20prediction%20LG27.467
evm.TU.LG12.264	35.68	40.07	23.96	92.31	164.31	223.33	33.23666667	159.9833333	EVM%20prediction%20LG12.264
evm.TU.LG08.610	137.28	107.85	112.69	224.47	178.62	76.62	119.2733333	159.9033333	EVM%20prediction%20LG08.610
evm.TU.LG19.180	52.23	38.21	31.93	324.43	145.46	9.79	40.79	159.8933333	EVM%20prediction%20LG19.180
evm.TU.LG04.961	626.97	549.64	526.9	187.42	169.85	122.26	567.8366667	159.8433333	EVM%20prediction%20LG04.961
evm.TU.LG34.50	127.73	132.74	95.26	260.21	168.37	49.49	118.5766667	159.3566667	EVM%20prediction%20LG34.50
evm.TU.LG02.651	0	0.08	0.6	293.86	180.72	2.43	0.226666667	159.0033333	EVM%20prediction%20LG02.651
evm.TU.LG26.41	34.35	27.06	19.08	224.65	150.69	101.06	26.83	158.8	EVM%20prediction%20LG26.41
evm.TU.LG32.338	168.63	95.3	95.12	173.95	162.84	139.26	119.6833333	158.6833333	EVM%20prediction%20LG32.338
evm.TU.LG04.27	297.36	282.43	213.67	235.8	151.83	88.28	264.4866667	158.6366667	EVM%20prediction%20LG04.27
evm.TU.LG35.82	21.01	21.12	26.02	319.9	147.85	7.85	22.71666667	158.5333333	EVM%20prediction%20LG35.82
evm.TU.LG17.347	1713.71	1377.05	1093.87	219.57	159.73	96.04	1394.876667	158.4466667	EVM%20prediction%20LG17.347
evm.TU.LG17.153	56.72	43.98	38.9	92.7	230.36	152.06	46.53333333	158.3733333	EVM%20prediction%20LG17.153
evm.TU.LG07.5	174.04	153.39	189.64	108.71	155.13	209.85	172.3566667	157.8966667	EVM%20prediction%20LG07.5
evm.TU.LG19.251	165.07	255.05	260.98	166.47	172.62	134.57	227.0333333	157.8866667	EVM%20prediction%20LG19.251
evm.TU.LG17.528	88.18	86.05	84.52	249.42	155.84	65.91	86.25	157.0566667	EVM%20prediction%20LG17.528
evm.TU.LG12.558	0	0.16	0	371.62	92.57	6.86	0.053333333	157.0166667	EVM%20prediction%20LG12.558
evm.TU.LG34.191	351.99	294.4	386.92	187.64	156.45	126.41	344.4366667	156.8333333	EVM%20prediction%20LG34.191
evm.TU.LG07.351	19.36	22.39	12.37	104.99	162.42	202.08	18.04	156.4966667	EVM%20prediction%20LG07.351
evm.TU.LG24.129	433.61	330.82	473.02	74.68	182.57	212.13	412.4833333	156.46	EVM%20prediction%20LG24.129
evm.TU.LG32.241	14.13	18.23	15.28	50.11	167.86	250.36	15.88	156.11	EVM%20prediction%20LG32.241
evm.TU.LG11.142	132.72	119.84	92.11	113.14	172.14	182.97	114.89	156.0833333	EVM%20prediction%20LG11.142
evm.TU.LG20.38	9.52	8.02	6.17	274.09	141.34	52.56	7.903333333	155.9966667	EVM%20prediction%20LG20.38
evm.TU.LG13.498	19.72	21.68	19.49	111.79	192.59	163.32	20.29666667	155.9	EVM%20prediction%20LG13.498
evm.TU.LG36.180	28.9	34.16	18.78	162.96	164.1	139.13	27.28	155.3966667	EVM%20prediction%20LG36.180
evm.TU.LG02.510	60.57	63.76	73.29	170.87	167.63	127.66	65.87333333	155.3866667	EVM%20prediction%20LG02.510
evm.TU.LG19.441	25.3	27.95	31.36	308.45	79.88	76.74	28.20333333	155.0233333	EVM%20prediction%20LG19.441
evm.TU.LG23.35	28.92	19.13	13.1	89.48	123.6	251.1	20.38333333	154.7266667	EVM%20prediction%20LG23.35
evm.TU.LG20.377	757.78	665.85	898.53	134.85	172.37	156.86	774.0533333	154.6933333	EVM%20prediction%20LG20.377
evm.TU.LG05.218	105.27	92.66	87.81	218.67	144.2	100.73	95.24666667	154.5333333	EVM%20prediction%20LG05.218
evm.TU.LG34.46	69.61	80.46	51.99	169.81	135.79	157.44	67.35333333	154.3466667	EVM%20prediction%20LG34.46
evm.TU.LG30.36	55.93	75.46	71.39	79.16	137.8	245.51	67.59333333	154.1566667	EVM%20prediction%20LG30.36
evm.TU.LG05.287	67.87	46.27	51.47	263.74	143.8	51.81	55.20333333	153.1166667	EVM%20prediction%20LG05.287
evm.TU.LG34.432	0	0	0	298.04	156.47	4.61	0	153.04	EVM%20prediction%20LG34.432
evm.TU.LG16.23	3072.55	2897.7	2835.86	86.16	191.52	179.65	2935.37	152.4433333	EVM%20prediction%20LG16.23
evm.TU.LG04.271	92.35	96.19	122.76	218.5	155.49	82.93	103.7666667	152.3066667	EVM%20prediction%20LG04.271	None
evm.TU.LG16.269	7.71	10.68	10.07	18.34	147.34	290.61	9.486666667	152.0966667	EVM%20prediction%20LG16.269
evm.TU.LG36.296	161.8	148.96	105.03	124.46	174.4	156.89	138.5966667	151.9166667	EVM%20prediction%20LG36.296
evm.TU.LG11.530	63.42	92.73	61.68	221.12	177.1	55.54	72.61	151.2533333	EVM%20prediction%20LG11.530
evm.TU.Contig93.3	0	0	0	325.2	122.48	5.99	0	151.2233333	EVM%20prediction%20Contig93.3
evm.TU.LG20.309	0.12	0.21	0.1	350.03	98.05	5.24	0.143333333	151.1066667	EVM%20prediction%20LG20.309
evm.TU.LG22.430	16.63	20.24	37.34	268.61	170.5	13.51	24.73666667	150.8733333	EVM%20prediction%20LG22.430
evm.TU.LG03.517	69.6	76.92	55.05	185.45	150.22	116.85	67.19	150.84	EVM%20prediction%20LG03.517
evm.TU.LG04.386	0.05	0.05	0	289.45	155.79	5.75	0.033333333	150.33	EVM%20prediction%20LG04.386
evm.TU.LG17.189	30.91	52.31	21.21	253	159.31	38.66	34.81	150.3233333	EVM%20prediction%20LG17.189
evm.TU.LG04.821	0.62	0.89	0.63	279.2	139.37	31.37	0.713333333	149.98	EVM%20prediction%20LG04.821
evm.TU.LG20.273	48.34	58.52	50.19	90.8	176.16	180.74	52.35	149.2333333	EVM%20prediction%20LG20.273
evm.TU.Contig207.3	172.92	108.06	102.42	236.62	143.87	67.04	127.8	149.1766667	EVM%20prediction%20Contig207.3
evm.TU.LG05.236	39.03	50.81	45.26	93.88	148.06	204.72	45.03333333	148.8866667	EVM%20prediction%20LG05.236
evm.TU.LG22.142	0.14	0.02	0.12	343.25	94.94	8.26	0.093333333	148.8166667	EVM%20prediction%20LG22.142
evm.TU.Contig367.1	42.59	38.86	44.95	119.32	172.67	154	42.13333333	148.6633333	EVM%20prediction%20Contig367.1
evm.TU.LG04.733	416.83	386.34	292.51	191.13	144.42	109.73	365.2266667	148.4266667	EVM%20prediction%20LG04.733
evm.TU.LG22.517	38.91	928.19	41.48	130.98	92.27	221.33	336.1933333	148.1933333	EVM%20prediction%20LG22.517
evm.TU.LG11.271	0.05	0.18	0	313.47	123.78	7.33	0.076666667	148.1933333	EVM%20prediction%20LG11.271
evm.TU.LG05.595	18.91	18.69	17.32	59.89	112.08	272.5	18.30666667	148.1566667	EVM%20prediction%20LG05.595
evm.TU.LG25.164	64.79	74.27	52.52	131.88	258.09	54.42	63.86	148.13	EVM%20prediction%20LG25.164
evm.TU.LG11.539	13.97	11.97	8.68	74.47	122.08	247.73	11.54	148.0933333	EVM%20prediction%20LG11.539
evm.TU.LG36.227	261.31	250	263.49	115.51	158.78	169.74	258.2666667	148.01	EVM%20prediction%20LG36.227
evm.TU.LG11.35	240.26	149.21	195.61	133.68	161.2	147.92	195.0266667	147.6	EVM%20prediction%20LG11.35
evm.TU.Contig100.2	181.61	91.37	1.23	196.33	192.85	53.23	91.40333333	147.47	EVM%20prediction%20Contig100.2
evm.TU.LG11.677	2.1	2.52	1.69	312.46	99.99	29.55	2.103333333	147.3333333	EVM%20prediction%20LG11.677
evm.TU.LG16.553	41.85	28.74	24.56	160.78	175.28	105.42	31.71666667	147.16	EVM%20prediction%20LG16.553
evm.TU.LG09.353	10.39	15.53	4.4	41.6	205.39	193.64	10.10666667	146.8766667	EVM%20prediction%20LG09.353
evm.TU.LG31.102	187.91	280.3	224.62	201.99	140.93	95.12	230.9433333	146.0133333	EVM%20prediction%20LG31.102
evm.TU.LG14.367	100.69	92.86	76.74	97.76	155.38	184.63	90.09666667	145.9233333	EVM%20prediction%20LG14.367
evm.TU.LG16.530	0.27	0.5	0.43	300.66	105.36	31.45	0.4	145.8233333	EVM%20prediction%20LG16.530	None
evm.TU.LG07.710	326.29	308.74	344.78	137.75	130.17	168.66	326.6033333	145.5266667	EVM%20prediction%20LG07.710
evm.TU.LG05.46	183.6	151.94	170.73	65.92	178.41	192.24	168.7566667	145.5233333	EVM%20prediction%20LG05.46
evm.TU.LG09.312	2.06	1.89	1.49	41.37	159.17	234.93	1.813333333	145.1566667	EVM%20prediction%20LG09.312
evm.TU.LG18.342	0.09	1.39	1.59	10.28	181.56	241.34	1.023333333	144.3933333	EVM%20prediction%20LG18.342
evm.TU.LG03.345	725.54	456.62	763.1	285.7	138.11	9.31	648.42	144.3733333	EVM%20prediction%20LG03.345
evm.TU.LG09.391	284.57	263.36	291.05	220.06	144.83	67.92	279.66	144.27	EVM%20prediction%20LG09.391
evm.TU.LG36.419	290.59	234.35	255.75	123.28	144.45	163.5	260.23	143.7433333	EVM%20prediction%20LG36.419
evm.TU.LG05.269	2.24	4.13	2.48	92.18	115.06	223.04	2.95	143.4266667	EVM%20prediction%20LG05.269
evm.TU.LG06.587	0.72	0.67	0.46	253.91	155.81	19.25	0.616666667	142.99	EVM%20prediction%20LG06.587
evm.TU.LG15.122	124.57	126.78	115.44	226.45	134.63	66.84	122.2633333	142.64	EVM%20prediction%20LG15.122
evm.TU.LG12.331	148.63	110.98	113.7	289.65	130.52	7.5	124.4366667	142.5566667	EVM%20prediction%20LG12.331
evm.TU.LG21.312	5.68	9.74	6.64	247.78	165.24	12.04	7.353333333	141.6866667	EVM%20prediction%20LG21.312
evm.TU.LG03.136	3.71	11.4	2.2	113.06	98.24	213.42	5.77	141.5733333	EVM%20prediction%20LG03.136
evm.TU.LG26.332	2	1.03	1.63	35.54	159.96	228.81	1.553333333	141.4366667	EVM%20prediction%20LG26.332
evm.TU.LG22.3	79.78	74	84.76	140.72	146.82	136.29	79.51333333	141.2766667	EVM%20prediction%20LG22.3
evm.TU.LG03.142	21.02	21.08	20.03	213.04	148.13	62.42	20.71	141.1966667	EVM%20prediction%20LG03.142
evm.TU.LG01.455	0.17	0.36	0.2	273.86	140.45	9.01	0.243333333	141.1066667	EVM%20prediction%20LG01.455
evm.TU.LG16.153	257.07	214.03	167.41	53.02	155.78	214.33	212.8366667	141.0433333	EVM%20prediction%20LG16.153
evm.TU.Contig187.5	0.13	0.8	1.22	315.41	99.35	8.1	0.716666667	140.9533333	EVM%20prediction%20Contig187.5
evm.TU.LG23.91	6.04	6.54	6.29	318.58	98.52	5.71	6.29	140.9366667	EVM%20prediction%20LG23.91
evm.TU.LG20.278	82.07	82.81	72.87	240.83	101.78	79.9	79.25	140.8366667	EVM%20prediction%20LG20.278
evm.TU.LG28.375	70.71	58	48.59	250.37	129.34	42.46	59.1	140.7233333	EVM%20prediction%20LG28.375
evm.TU.LG11.40	13.88	18.79	9.64	87.08	158.73	176.23	14.10333333	140.68	EVM%20prediction%20LG11.40
evm.TU.LG17.199	0	0	0	279.13	130.43	11.45	0	140.3366667	EVM%20prediction%20LG17.199
evm.TU.LG32.224	85.39	70.53	72.85	168.34	145.81	106.28	76.25666667	140.1433333	EVM%20prediction%20LG32.224
evm.TU.LG30.416	237.75	149.42	106.76	280.95	110.43	28.71	164.6433333	140.03	EVM%20prediction%20LG30.416
evm.TU.LG02.522	0.23	0.44	0.29	259.42	154.98	5.66	0.32	140.02	EVM%20prediction%20LG02.522
evm.TU.LG16.270	595.61	492.06	644.95	185.72	139.44	94.76	577.54	139.9733333	EVM%20prediction%20LG16.270
evm.TU.LG27.34	109.94	83.71	154.64	276.37	82.67	60.27	116.0966667	139.77	EVM%20prediction%20LG27.34
evm.TU.LG26.36	1.95	0.77	0.61	285.3	125.59	7.68	1.11	139.5233333	EVM%20prediction%20LG26.36
evm.TU.LG07.615	27.3	16.64	0	225.6	146.1	46.84	14.64666667	139.5133333	EVM%20prediction%20LG07.615
evm.TU.LG32.255	110.28	134.62	75.62	99.99	174.77	143.53	106.84	139.43	EVM%20prediction%20LG32.255
evm.TU.LG32.13	8.97	6.65	7.83	196.79	119.77	101.47	7.816666667	139.3433333	EVM%20prediction%20LG32.13
evm.TU.LG29.332	6.18	16.52	8.91	301.64	106.09	9.7	10.53666667	139.1433333	EVM%20prediction%20LG29.332
evm.TU.LG12.672	0	0	0.09	284.76	124.73	7.53	0.03	139.0066667	EVM%20prediction%20LG12.672
evm.TU.LG23.224	400.47	329.07	406.34	107.52	142.34	166.51	378.6266667	138.79	EVM%20prediction%20LG23.224
evm.TU.LG07.774	16.14	17.55	10.48	285.83	109.15	20.81	14.72333333	138.5966667	EVM%20prediction%20LG07.774
evm.TU.LG35.130	10.01	10.93	6.51	288.98	116.63	9.32	9.15	138.31	EVM%20prediction%20LG35.130
evm.TU.LG30.549	1.66	5.96	1.47	63.91	216.52	134.36	3.03	138.2633333	EVM%20prediction%20LG30.549
evm.TU.LG13.210	235.04	216.61	227.11	252.2	131.66	29.99	226.2533333	137.95	EVM%20prediction%20LG13.210
evm.TU.Contig157.4	53.01	72.11	159.76	134.55	234.4	44.23	94.96	137.7266667	EVM%20prediction%20Contig157.4
evm.TU.LG13.455	36.42	28.38	21.49	136.53	144.13	130.15	28.76333333	136.9366667	EVM%20prediction%20LG13.455
evm.TU.LG14.350	66.16	50.01	43.25	110.51	140.71	159.38	53.14	136.8666667	EVM%20prediction%20LG14.350
evm.TU.LG12.697	107.18	134.79	107.93	176.39	164.59	68.36	116.6333333	136.4466667	EVM%20prediction%20LG12.697
evm.TU.LG20.141	205.69	190.67	162.52	132.06	145.14	131.84	186.2933333	136.3466667	EVM%20prediction%20LG20.141
evm.TU.LG10.497	4.38	3.03	3.19	29.3	188.09	191.43	3.533333333	136.2733333	EVM%20prediction%20LG10.497
evm.TU.LG36.304	167.07	238.09	203.51	102.55	144.02	162.09	202.89	136.22	EVM%20prediction%20LG36.304
evm.TU.LG16.35	15.41	14.66	9.8	164.57	154.21	89.84	13.29	136.2066667	EVM%20prediction%20LG16.35
evm.TU.LG27.3	264.61	254.59	245.02	125.47	147.68	133.41	254.74	135.52	EVM%20prediction%20LG27.3
evm.TU.LG36.9	206.12	156.37	133.41	268.73	129.76	7.69	165.3	135.3933333	EVM%20prediction%20LG36.9
evm.TU.LG05.122	111.55	93.58	75.91	145.37	147.96	112.46	93.68	135.2633333	EVM%20prediction%20LG05.122
evm.TU.LG04.350	7.51	10.66	9.04	135.98	165.22	104.36	9.07	135.1866667	EVM%20prediction%20LG04.350
evm.TU.LG05.516	251.94	244.14	251.07	147.01	151.71	106.41	249.05	135.0433333	EVM%20prediction%20LG05.516
evm.TU.LG10.347	0	0.07	0.33	65.69	142.5	195.87	0.133333333	134.6866667	EVM%20prediction%20LG10.347
evm.TU.LG14.483	132.26	177.52	130.42	272.39	120.96	10.38	146.7333333	134.5766667	EVM%20prediction%20LG14.483
evm.TU.LG06.636	109.77	115.33	75.95	165.72	152.38	85.23	100.35	134.4433333	EVM%20prediction%20LG06.636
evm.TU.LG12.306	69.43	53.94	54.33	196.21	149.72	57.16	59.23333333	134.3633333	EVM%20prediction%20LG12.306
evm.TU.LG34.164	188.93	189.91	174.26	299.27	83.29	20.49	184.3666667	134.35	EVM%20prediction%20LG34.164
evm.TU.LG05.515	26.08	17.99	20.17	140.19	146.63	116.1	21.41333333	134.3066667	EVM%20prediction%20LG05.515
evm.TU.LG24.289	207.15	222.45	176.82	63.92	114.86	223.82	202.14	134.2	EVM%20prediction%20LG24.289
evm.TU.LG10.230	319.7	270.24	316.47	75.35	141.1	185.84	302.1366667	134.0966667	EVM%20prediction%20LG10.230
evm.TU.LG01.474	0.04	0	0.06	282.39	113.29	5.94	0.033333333	133.8733333	EVM%20prediction%20LG01.474
evm.TU.LG11.831	1775.6	2450.21	2002.07	142.31	146.6	111.89	2075.96	133.6	EVM%20prediction%20LG11.831
evm.TU.LG37.506	112.51	142.48	171.1	189.95	146.73	63.87	142.03	133.5166667	EVM%20prediction%20LG37.506
evm.TU.LG10.523	284.04	329.04	357.39	170.6	136.39	93.06	323.49	133.35	EVM%20prediction%20LG10.523
evm.TU.LG13.563	97.4	74.95	79.62	243.56	128.5	27.39	83.99	133.15	EVM%20prediction%20LG13.563
evm.TU.LG32.405	94.4	111.84	68.13	100.37	145.21	153.54	91.45666667	133.04	EVM%20prediction%20LG32.405
evm.TU.LG04.880	0.51	0.69	0.57	288.61	104.15	6.17	0.59	132.9766667	EVM%20prediction%20LG04.880
evm.TU.LG14.73	846.54	709.9	545.23	110.52	143.63	144.53	700.5566667	132.8933333	EVM%20prediction%20LG14.73
evm.TU.LG26.614	0.16	0.5	0.17	23.74	175.49	199.16	0.276666667	132.7966667	EVM%20prediction%20LG26.614
evm.TU.LG08.449	0	0.98	0	249.51	138.89	9.94	0.326666667	132.78	EVM%20prediction%20LG08.449
evm.TU.LG08.41	0	0	0	155.51	147.58	95.2	0	132.7633333	EVM%20prediction%20LG08.41
evm.TU.LG33.25	236.05	245.78	236.79	134.17	143.83	119.38	239.54	132.46	EVM%20prediction%20LG33.25
evm.TU.LG04.964	49.01	39.1	40.98	203.59	144	49.76	43.03	132.45	EVM%20prediction%20LG04.964
evm.TU.LG09.73	6	6.74	7.48	234.84	125.34	36.99	6.74	132.39	EVM%20prediction%20LG09.73
evm.TU.LG03.214	0.47	0.73	0.29	56.49	109.4	230.9	0.496666667	132.2633333	EVM%20prediction%20LG03.214
evm.TU.LG17.230	61.32	70.1	58.71	242.35	143.16	10.73	63.37666667	132.08	EVM%20prediction%20LG17.230
evm.TU.LG31.334	97.08	81.26	86.16	120.42	150.56	124.46	88.16666667	131.8133333	EVM%20prediction%20LG31.334
evm.TU.LG05.511	79.44	73.85	78.47	116.76	113.08	164.82	77.25333333	131.5533333	EVM%20prediction%20LG05.511
evm.TU.LG14.484	25.03	18.33	14.48	249.01	135.48	9.25	19.28	131.2466667	EVM%20prediction%20LG14.484
evm.TU.Contig407.3	67.1	50.63	127.8	183.13	118.37	91.62	81.84333333	131.04	EVM%20prediction%20Contig407.3
evm.TU.LG20.48	24.99	23.03	30.69	206.51	121.09	65.13	26.23666667	130.91	EVM%20prediction%20LG20.48
evm.TU.LG28.229	8.09	21.14	10.49	102.77	158.19	131.36	13.24	130.7733333	EVM%20prediction%20LG28.229
evm.TU.LG15.400	37.48	42.43	26.23	253.21	129.39	9.55	35.38	130.7166667	EVM%20prediction%20LG15.400
evm.TU.LG22.156	16.99	18.23	11.31	233.67	148.11	10.2	15.51	130.66	EVM%20prediction%20LG22.156
evm.TU.LG36.126	10.86	19.16	11.86	228.6	126.23	37.09	13.96	130.64	EVM%20prediction%20LG36.126
evm.TU.LG21.428	7.71	8.92	7.35	271.67	111.23	8.19	7.993333333	130.3633333	EVM%20prediction%20LG21.428
evm.TU.Contig112.1	0.22	0.04	0	276.05	104.22	10.74	0.086666667	130.3366667	EVM%20prediction%20Contig112.1
evm.TU.LG33.283	7.52	5.13	3.52	255.16	124.76	10.31	5.39	130.0766667	EVM%20prediction%20LG33.283
evm.TU.LG09.168	38.65	16.73	11.32	131.99	119.49	138.57	22.23333333	130.0166667	EVM%20prediction%20LG09.168
evm.TU.LG11.641	10.64	10.62	7.39	96.55	133.99	158.72	9.55	129.7533333	EVM%20prediction%20LG11.641
evm.TU.LG25.242	7.93	4.98	12.51	136.42	140.38	112.46	8.473333333	129.7533333	EVM%20prediction%20LG25.242
evm.TU.LG12.599	139.25	83.32	73.4	19.81	98.82	270.3	98.65666667	129.6433333	EVM%20prediction%20LG12.599
evm.TU.LG05.495	17.19	15.88	7.68	60.23	114.35	214.23	13.58333333	129.6033333	EVM%20prediction%20LG05.495
evm.TU.LG24.347	0.18	0.13	0.31	245.99	136.39	6.43	0.206666667	129.6033333	EVM%20prediction%20LG24.347
evm.TU.LG27.403	249.68	299.86	272.99	167.42	126.55	93.71	274.1766667	129.2266667	EVM%20prediction%20LG27.403
evm.TU.LG18.201	339.51	271.98	254.76	213.41	113.34	60.04	288.75	128.93	EVM%20prediction%20LG18.201
evm.TU.LG12.235	14.81	15.82	17.38	238.02	143.35	5.35	16.00333333	128.9066667	EVM%20prediction%20LG12.235
evm.TU.LG34.381	15.95	21.97	64.83	257.4	122.96	6.03	34.25	128.7966667	EVM%20prediction%20LG34.381
evm.TU.LG30.155	467.09	351.41	360.78	123.81	123.04	138.99	393.0933333	128.6133333	EVM%20prediction%20LG30.155
evm.TU.LG19.363	14.64	9.33	6.66	172.89	138.06	74.8	10.21	128.5833333	EVM%20prediction%20LG19.363
evm.TU.LG30.225	26.14	30.46	20.93	109.27	143.03	132.9	25.84333333	128.4	EVM%20prediction%20LG30.225
evm.TU.LG07.617	131.96	159.23	235.53	223.99	131.86	28.63	175.5733333	128.16	EVM%20prediction%20LG07.617
evm.TU.LG12.267	195.6	157.78	195.43	144.09	139.17	100.08	182.9366667	127.78	EVM%20prediction%20LG12.267
evm.TU.LG05.726	112.13	105.76	113.41	222.14	130.9	30.08	110.4333333	127.7066667	EVM%20prediction%20LG05.726
evm.TU.LG04.1008	93.7	116.24	81.42	133.43	134.43	114.86	97.12	127.5733333	EVM%20prediction%20LG04.1008
evm.TU.LG12.403	13.2	12.58	9.09	174.17	88.3	120.1	11.62333333	127.5233333	EVM%20prediction%20LG12.403
evm.TU.LG32.262	0	0	0	268.36	108.62	5.4	0	127.46	EVM%20prediction%20LG32.262
evm.TU.LG28.110	140.83	169.3	143.09	148.78	150.39	82.98	151.0733333	127.3833333	EVM%20prediction%20LG28.110
evm.TU.LG11.198	1.37	2.08	1.8	35.17	89.92	256.88	1.75	127.3233333	EVM%20prediction%20LG11.198
evm.TU.LG07.727	35.91	37.28	20.3	213.83	141.12	26.84	31.16333333	127.2633333	EVM%20prediction%20LG07.727
evm.TU.LG27.277	2.47	1.78	3.86	39.65	206.38	135.65	2.703333333	127.2266667	EVM%20prediction%20LG27.277
evm.TU.LG06.54	0.08	0	0	15.43	73.46	292.12	0.026666667	127.0033333	EVM%20prediction%20LG06.54
evm.TU.LG27.156	16.9	15.93	11.53	17.3	140.36	223.07	14.78666667	126.91	EVM%20prediction%20LG27.156
evm.TU.LG25.416	77.83	85.72	116.97	50.76	136.24	193.59	93.50666667	126.8633333	EVM%20prediction%20LG25.416
evm.TU.LG08.347	168.96	147.85	144.57	169.89	122.83	86.57	153.7933333	126.43	EVM%20prediction%20LG08.347
evm.TU.LG26.137	250.89	260.66	288.55	164.57	126.21	88.01	266.7	126.2633333	EVM%20prediction%20LG26.137
evm.TU.LG06.325	4.31	6.4	3.72	23.43	121.37	233.51	4.81	126.1033333	EVM%20prediction%20LG06.325
evm.TU.LG32.459	40.83	55.42	44.67	139.97	151.8	86.5	46.97333333	126.09	EVM%20prediction%20LG32.459
evm.TU.LG02.677	87.52	135.68	74.48	44.85	151.32	182.09	99.22666667	126.0866667	EVM%20prediction%20LG02.677
evm.TU.LG27.323	937.34	771.47	1138.77	261.9	107.95	8.4	949.1933333	126.0833333	EVM%20prediction%20LG27.323
evm.TU.LG21.396	212.79	271.45	213.53	71.45	144.31	162.43	232.59	126.0633333	EVM%20prediction%20LG21.396
evm.TU.LG01.615	59.82	59.69	40.14	254.59	115.11	8.36	53.21666667	126.02	EVM%20prediction%20LG01.615
evm.TU.LG12.64	67.81	70.42	51.44	199.9	127.42	50.73	63.22333333	126.0166667	EVM%20prediction%20LG12.64
evm.TU.LG18.566	14.66	36.92	28.71	225.22	139.09	13.59	26.76333333	125.9666667	EVM%20prediction%20LG18.566
evm.TU.LG37.277	104.02	113.55	95.23	29	124.27	224.42	104.2666667	125.8966667	EVM%20prediction%20LG37.277
evm.TU.LG07.504	85.3	66.21	69.95	226.31	122.17	28.96	73.82	125.8133333	EVM%20prediction%20LG07.504
evm.TU.LG04.78	80.48	33.67	32.58	226.54	66.72	83.22	48.91	125.4933333	EVM%20prediction%20LG04.78
evm.TU.LG09.169	33.55	28.41	12.03	133.35	117.71	124.84	24.66333333	125.3	EVM%20prediction%20LG09.169
evm.TU.LG02.19	314.32	156.39	129.3	209.52	41.03	125.15	200.0033333	125.2333333	EVM%20prediction%20LG02.19
evm.TU.LG21.432	458.28	457.26	471.87	187.59	131.72	56.28	462.47	125.1966667	EVM%20prediction%20LG21.432
evm.TU.LG15.319	0.07	0.07	0.04	17.38	139.19	218.05	0.06	124.8733333	EVM%20prediction%20LG15.319
evm.TU.LG11.189	296.89	234.19	236.09	164.97	132.2	77.18	255.7233333	124.7833333	EVM%20prediction%20LG11.189
evm.TU.LG05.313	6.3	7.91	4.5	4.56	114.78	253.74	6.236666667	124.36	EVM%20prediction%20LG05.313
evm.TU.LG04.226	370.19	346.33	428.41	65.15	116.28	191.08	381.6433333	124.17	EVM%20prediction%20LG04.226
evm.TU.LG33.75	1.07	1.54	3	125.75	119.75	126.74	1.87	124.08	EVM%20prediction%20LG33.75
evm.TU.LG06.468	103.03	54.46	74.66	179.59	113.26	79	77.38333333	123.95	EVM%20prediction%20LG06.468
evm.TU.LG01.884	74.08	68.21	83.29	171.44	128.88	71.23	75.19333333	123.85	EVM%20prediction%20LG01.884
evm.TU.LG14.240	56.11	51.18	81.24	103.99	130.15	136.63	62.84333333	123.59	EVM%20prediction%20LG14.240
evm.TU.LG36.298	107.53	102.71	95.68	185.93	110.59	73.24	101.9733333	123.2533333	EVM%20prediction%20LG36.298
evm.TU.LG34.75	115.4	101.08	142.49	160.96	126.83	80.81	119.6566667	122.8666667	EVM%20prediction%20LG34.75
evm.TU.LG13.627	171.86	100.65	143.85	175.72	128.83	64.03	138.7866667	122.86	EVM%20prediction%20LG13.627
evm.TU.LG12.480	1.96	4.76	3.25	109.41	136.98	122.02	3.323333333	122.8033333	EVM%20prediction%20LG12.480
evm.TU.LG24.389	2023.22	851.27	1900.45	290.35	71.89	5.71	1591.646667	122.65	EVM%20prediction%20LG24.389
evm.TU.LG17.103	31.75	34.36	20.01	32.16	86.63	248.68	28.70666667	122.49	EVM%20prediction%20LG17.103
evm.TU.LG30.82	0.61	2.81	1.48	51.31	143.34	172.48	1.633333333	122.3766667	EVM%20prediction%20LG30.82
evm.TU.LG21.557	282.79	206.26	238.29	161.7	118.56	86.74	242.4466667	122.3333333	EVM%20prediction%20LG21.557
evm.TU.LG30.518	10.75	21.32	20.36	237.94	117.81	11.22	17.47666667	122.3233333	EVM%20prediction%20LG30.518
evm.TU.LG26.581	263.39	216.39	202.48	185.62	121.39	59.72	227.42	122.2433333	EVM%20prediction%20LG26.581
evm.TU.LG37.249	105.99	138.24	44.77	153.52	115.3	96.5	96.33333333	121.7733333	EVM%20prediction%20LG37.249
evm.TU.LG05.620	216.78	332.75	248.56	124.61	113.84	126.78	266.03	121.7433333	EVM%20prediction%20LG05.620
evm.TU.LG30.296	0	0	0.16	234.08	124.17	6.74	0.053333333	121.6633333	EVM%20prediction%20LG30.296
evm.TU.LG24.249	128.83	135.9	124.65	176.26	115.72	72.56	129.7933333	121.5133333	EVM%20prediction%20LG24.249
evm.TU.LG02.242	16.79	30.16	15.26	123.28	119.98	120.95	20.73666667	121.4033333	EVM%20prediction%20LG02.242
evm.TU.LG36.388	3.14	3.58	1.3	214.22	131.81	17.92	2.673333333	121.3166667	EVM%20prediction%20LG36.388
evm.TU.LG05.33	29.26	30.85	24.07	202.45	109.01	51.63	28.06	121.03	EVM%20prediction%20LG05.33
evm.TU.LG04.1050	3.22	2.12	1.49	237.04	119.76	6.27	2.276666667	121.0233333	EVM%20prediction%20LG04.1050
evm.TU.LG14.533	168.52	132.77	139.15	171.51	118.26	72.78	146.8133333	120.85	EVM%20prediction%20LG14.533
evm.TU.LG09.147	0	0	0.06	256.06	101.15	5.29	0.02	120.8333333	EVM%20prediction%20LG09.147
evm.TU.LG38.117	54.99	55.87	50.86	154.76	143.87	63.76	53.90666667	120.7966667	EVM%20prediction%20LG38.117
evm.TU.LG01.149	59.75	84.78	69.41	61	157.11	144.25	71.31333333	120.7866667	EVM%20prediction%20LG01.149
evm.TU.LG01.699	20.85	20.93	14.6	143.28	134.69	84.13	18.79333333	120.7	EVM%20prediction%20LG01.699
evm.TU.LG36.389	4.66	3.92	1.87	217.76	124.74	19.18	3.483333333	120.56	EVM%20prediction%20LG36.389
evm.TU.LG01.630	1.68	2.62	3.23	102.04	124.47	135.09	2.51	120.5333333	EVM%20prediction%20LG01.630
evm.TU.LG01.855	14.07	22.42	30.9	289.8	67.5	4.28	22.46333333	120.5266667	EVM%20prediction%20LG01.855
evm.TU.LG04.348	0.23	0.3	0.36	230.87	125.2	4.98	0.296666667	120.35	EVM%20prediction%20LG04.348
evm.TU.LG20.346	11.59	33.28	13.23	83.37	127.16	149.96	19.36666667	120.1633333	EVM%20prediction%20LG20.346
evm.TU.LG15.23	131.95	120.72	91.72	73.53	121.13	165.59	114.7966667	120.0833333	EVM%20prediction%20LG15.23
evm.TU.LG01.164	180.12	183.97	152.53	120.34	139.31	100.52	172.2066667	120.0566667	EVM%20prediction%20LG01.164
evm.TU.LG03.518	0.39	0.64	0.64	102.51	121.48	135.57	0.556666667	119.8533333	EVM%20prediction%20LG03.518
evm.TU.LG19.295	3.28	3.71	3.65	66.79	133.29	159.25	3.546666667	119.7766667	EVM%20prediction%20LG19.295
evm.TU.LG07.151	12.21	10.23	12.9	248.12	97.43	13.07	11.78	119.54	EVM%20prediction%20LG07.151
evm.TU.LG06.686	90.38	87.81	90.4	127.58	123.45	107.32	89.53	119.45	EVM%20prediction%20LG06.686
evm.TU.LG36.74	0.33	0.6	0.21	25.85	171.96	159.2	0.38	119.0033333	EVM%20prediction%20LG36.74
evm.TU.LG16.533	0	0	0.05	256.89	95.38	4.55	0.016666667	118.94	EVM%20prediction%20LG16.533
evm.TU.LG02.678	615.42	1185.71	1082.5	187.06	130.48	39.09	961.21	118.8766667	EVM%20prediction%20LG02.678
evm.TU.LG18.213	1.69	2.13	1.6	239.46	110.8	6.29	1.806666667	118.85	EVM%20prediction%20LG18.213
evm.TU.LG10.638	10.84	10.62	4.21	49.32	130.77	176.12	8.556666667	118.7366667	EVM%20prediction%20LG10.638
evm.TU.LG10.496	0.31	0.37	0.52	29.75	133.91	190.44	0.4	118.0333333	EVM%20prediction%20LG10.496
evm.TU.LG22.285	89.56	84.52	67.91	107.98	143.2	102.29	80.66333333	117.8233333	EVM%20prediction%20LG22.285
evm.TU.LG19.185	119.68	98.46	136.3	168.08	107.51	77.77	118.1466667	117.7866667	EVM%20prediction%20LG19.185
evm.TU.LG19.399	2.96	3	2.48	231.6	104.4	17.33	2.813333333	117.7766667	EVM%20prediction%20LG19.399
evm.TU.LG06.184	7.46	6	7.35	241.88	97.82	13.48	6.936666667	117.7266667	EVM%20prediction%20LG06.184
evm.TU.LG02.99	108.35	153.62	133.71	185.87	108.81	57.74	131.8933333	117.4733333	EVM%20prediction%20LG02.99
evm.TU.LG35.138	55.93	16.78	47.89	197.2	120.73	34.17	40.2	117.3666667	EVM%20prediction%20LG35.138
evm.TU.LG36.273	553.82	490.02	544.16	291.87	56.32	3.82	529.3333333	117.3366667	EVM%20prediction%20LG36.273
evm.TU.LG06.254	70.46	86.39	65.91	137.16	130.5	84.22	74.25333333	117.2933333	EVM%20prediction%20LG06.254
evm.TU.LG07.310	160.91	209.78	143.61	136.33	120.73	94.68	171.4333333	117.2466667	EVM%20prediction%20LG07.310
evm.TU.LG27.512	107.53	105.76	109.2	105.63	115.21	130.5	107.4966667	117.1133333	EVM%20prediction%20LG27.512
evm.TU.LG07.756	4.82	6.85	4.36	60.39	118.9	171.96	5.343333333	117.0833333	EVM%20prediction%20LG07.756
evm.TU.LG26.481	3.11	2.78	1.5	126.71	122.47	101.48	2.463333333	116.8866667	EVM%20prediction%20LG26.481
evm.TU.LG28.115	87.08	80.64	52.15	161.43	119.1	69.8	73.29	116.7766667	EVM%20prediction%20LG28.115
evm.TU.LG30.532	9.58	30.79	9.78	13.97	11.88	324.45	16.71666667	116.7666667	EVM%20prediction%20LG30.532
evm.TU.LG03.597	16.3	20.75	13.81	78.55	128.75	142.96	16.95333333	116.7533333	EVM%20prediction%20LG03.597
evm.TU.LG03.528	5.03	9.59	5.58	36.9	86.34	226.92	6.733333333	116.72	EVM%20prediction%20LG03.528
evm.TU.LG35.121	0	0.18	0	210	133	6.85	0.06	116.6166667	EVM%20prediction%20LG35.121
evm.TU.LG36.176	45.79	40.66	48.27	168.27	116.56	64.67	44.90666667	116.5	EVM%20prediction%20LG36.176
evm.TU.LG20.167	17.74	14.1	8.68	146.33	124.02	78.49	13.50666667	116.28	EVM%20prediction%20LG20.167
evm.TU.LG30.280	0	0	0	0.77	116.17	231.89	0	116.2766667	EVM%20prediction%20LG30.280
evm.TU.LG02.101	65.51	50.59	26.39	72.73	112.03	163.93	47.49666667	116.23	EVM%20prediction%20LG02.101
evm.TU.LG14.570	0.52	0	0	272.56	70.3	5.83	0.173333333	116.23	EVM%20prediction%20LG14.570
evm.TU.LG34.153	42.37	33.81	19.44	74.16	137.55	136.53	31.87333333	116.08	EVM%20prediction%20LG34.153
evm.TU.Contig247.10	1.05	1.84	1.32	222.14	116.51	9.41	1.403333333	116.02	EVM%20prediction%20Contig247.10
evm.TU.Contig7.15	201.7	60.76	130.92	226.59	113.63	7.41	131.1266667	115.8766667	EVM%20prediction%20Contig7.15
evm.TU.LG16.642	30.65	38.21	22.67	163.67	120.55	63.07	30.51	115.7633333	EVM%20prediction%20LG16.642
evm.TU.LG23.288	3.73	0.55	1.36	90.12	139.61	117.3	1.88	115.6766667	EVM%20prediction%20LG23.288
evm.TU.LG29.79	0.94	0.88	2.18	243.28	99.11	4.38	1.333333333	115.59	EVM%20prediction%20LG29.79
evm.TU.LG01.447	475.4	368.99	228.8	38.99	110.14	197.33	357.73	115.4866667	EVM%20prediction%20LG01.447
evm.TU.LG10.180	0.13	0.5	0.7	229.61	111.13	5.41	0.443333333	115.3833333	EVM%20prediction%20LG10.180
evm.TU.LG18.568	318.66	355.17	499.33	236.49	101.54	8.1	391.0533333	115.3766667	EVM%20prediction%20LG18.568
evm.TU.LG36.365	0.44	0.37	0.63	0.46	106.68	238.82	0.48	115.32	EVM%20prediction%20LG36.365
evm.TU.LG24.147	118.92	136.04	86.2	135.31	131.08	78.61	113.72	115	EVM%20prediction%20LG24.147
evm.TU.LG22.279	27.79	31.68	23.2	173.36	118.78	52.74	27.55666667	114.96	EVM%20prediction%20LG22.279
evm.TU.LG03.783	35.5	27.43	55.43	156.83	93.62	94.38	39.45333333	114.9433333	EVM%20prediction%20LG03.783
evm.TU.LG24.163	1056.53	1486.7	1126.92	166.58	119.41	58.82	1223.383333	114.9366667	EVM%20prediction%20LG24.163
evm.TU.LG08.99	114.37	73.23	83.29	135.11	114.22	95.38	90.29666667	114.9033333	EVM%20prediction%20LG08.99
evm.TU.LG21.574	32.09	28.51	30.94	68.62	129.36	146.48	30.51333333	114.82	EVM%20prediction%20LG21.574
evm.TU.LG12.271	24.26	22.5	20.76	135.79	126.57	81.78	22.50666667	114.7133333	EVM%20prediction%20LG12.271
evm.TU.LG26.630	260.25	254.37	254.16	178.15	112.14	53.82	256.26	114.7033333	EVM%20prediction%20LG26.630
evm.TU.LG24.180	358.65	380.77	335.47	146.43	109.87	87.42	358.2966667	114.5733333	EVM%20prediction%20LG24.180
evm.TU.LG34.126	14.16	23.06	18.65	251.6	87.4	4.42	18.62333333	114.4733333	EVM%20prediction%20LG34.126
evm.TU.LG20.241	263.82	255.68	251.22	139.5	121.72	81.75	256.9066667	114.3233333	EVM%20prediction%20LG20.241
evm.TU.LG02.106	38.19	130.8	66.66	67.49	157.34	118.13	78.55	114.32	EVM%20prediction%20LG02.106
evm.TU.LG09.250	7.14	10.97	54.14	28.3	77.89	236.19	24.08333333	114.1266667	EVM%20prediction%20LG09.250
evm.TU.LG19.304	41.38	41.63	38.22	137.51	109.12	95.67	40.41	114.1	EVM%20prediction%20LG19.304
evm.TU.LG24.154	9.48	13.02	9.94	102.52	129	110.65	10.81333333	114.0566667	EVM%20prediction%20LG24.154
evm.TU.LG05.717	6.61	1.92	5.8	193.07	144.25	4.46	4.776666667	113.9266667	EVM%20prediction%20LG05.717
evm.TU.LG14.47	830.48	643.93	727.38	168.92	119.9	52.59	733.93	113.8033333	EVM%20prediction%20LG14.47
evm.TU.Contig138.4	22.39	30.44	21.79	131.62	135.96	73.56	24.87333333	113.7133333	EVM%20prediction%20Contig138.4
evm.TU.LG24.286	0.46	1.17	0.6	198.92	83.91	57.57	0.743333333	113.4666667	EVM%20prediction%20LG24.286
evm.TU.LG16.681	21.83	27.12	19.93	145.96	131.57	61.73	22.96	113.0866667	EVM%20prediction%20LG16.681
evm.TU.LG06.190	0.03	0	0	227.12	103.19	8.92	0.01	113.0766667	EVM%20prediction%20LG06.190
evm.TU.LG34.100	216.92	176.67	190.58	186.17	105.94	47.07	194.7233333	113.06	EVM%20prediction%20LG34.100
evm.TU.Contig89.15	12.85	30.45	15.14	10.2	147.41	181.43	19.48	113.0133333	EVM%20prediction%20Contig89.15
evm.TU.LG37.485	5.99	9.11	5	229.36	100.76	8.39	6.7	112.8366667	EVM%20prediction%20LG37.485
evm.TU.LG06.317	0.03	0.09	0.06	35.61	124.72	178.17	0.06	112.8333333	EVM%20prediction%20LG06.317
evm.TU.LG27.499	18.18	12.84	5.42	23.91	118.47	195.83	12.14666667	112.7366667	EVM%20prediction%20LG27.499
evm.TU.LG04.853	70.5	74.83	66.8	114.01	122.38	101.64	70.71	112.6766667	EVM%20prediction%20LG04.853
evm.TU.LG28.177	163.27	117.3	137.98	203.98	103.12	30.75	139.5166667	112.6166667	EVM%20prediction%20LG28.177
evm.TU.LG28.377	717.57	887.22	601.91	26.5	110.62	200.61	735.5666667	112.5766667	EVM%20prediction%20LG28.377
evm.TU.LG26.199	295.08	228.29	280.12	102.23	138.67	96.56	267.83	112.4866667	EVM%20prediction%20LG26.199
evm.TU.LG19.229	13.07	10.27	8.75	195.95	107.62	33.87	10.69666667	112.48	EVM%20prediction%20LG19.229
evm.TU.LG08.611	11.19	6.14	3.05	64.8	120.46	151.58	6.793333333	112.28	EVM%20prediction%20LG08.611
evm.TU.LG15.157	422.39	397.62	401.51	176.87	115.67	43.81	407.1733333	112.1166667	EVM%20prediction%20LG15.157
evm.TU.LG02.509	0.27	0.19	0.2	30.15	131.97	174.15	0.22	112.09	EVM%20prediction%20LG02.509
evm.TU.LG03.649	27.83	23.5	20.2	57.57	129.39	149.02	23.84333333	111.9933333	EVM%20prediction%20LG03.649
evm.TU.LG09.543	5.64	10.01	15.13	63.97	114.21	157.73	10.26	111.97	EVM%20prediction%20LG09.543
evm.TU.LG01.59	46.43	53.55	29.29	41.75	125.21	168.85	43.09	111.9366667	EVM%20prediction%20LG01.59
evm.TU.LG13.293	120.56	117.68	131.03	216.18	96.47	23	123.09	111.8833333	EVM%20prediction%20LG13.293
evm.TU.LG11.73	6.42	8.03	5.69	158.94	99.85	75.73	6.713333333	111.5066667	EVM%20prediction%20LG11.73
evm.TU.LG05.499	0.87	0.9	0.32	18.18	111.48	204.77	0.696666667	111.4766667	EVM%20prediction%20LG05.499
evm.TU.LG09.81	5.57	8.04	6.37	132.23	114.57	86.92	6.66	111.24	EVM%20prediction%20LG09.81
evm.TU.LG17.442	119.15	84.89	98.12	238.88	85.92	8.9	100.72	111.2333333	EVM%20prediction%20LG17.442
evm.TU.LG37.270	0.67	0.86	1.25	37.04	166.29	130.24	0.926666667	111.19	EVM%20prediction%20LG37.270
evm.TU.LG10.538	1.16	0.06	0.4	24.98	183.4	124.89	0.54	111.09	EVM%20prediction%20LG10.538
evm.TU.LG06.662	337.86	295.84	283.05	180.78	95.64	56.56	305.5833333	110.9933333	EVM%20prediction%20LG06.662
evm.TU.LG20.378	15.5	14.48	14.98	49.53	126.25	157.05	14.98666667	110.9433333	EVM%20prediction%20LG20.378
evm.TU.LG25.269	5.67	10.54	10.12	230.82	83.83	17.94	8.776666667	110.8633333	EVM%20prediction%20LG25.269
evm.TU.LG02.139	137.05	152.49	128.76	166.31	107.35	58.12	139.4333333	110.5933333	EVM%20prediction%20LG02.139
evm.TU.LG34.249	134.59	135.41	116.4	61.59	114.92	154.28	128.8	110.2633333	EVM%20prediction%20LG34.249
evm.TU.Contig37.32	174.14	116.81	225.81	256.91	58.79	14.49	172.2533333	110.0633333	EVM%20prediction%20Contig37.32
evm.TU.LG06.188	31.69	23.37	28.65	232.06	88.42	9.37	27.90333333	109.95	EVM%20prediction%20LG06.188
evm.TU.LG32.47	20.74	14.24	13	148.63	97.35	83.31	15.99333333	109.7633333	EVM%20prediction%20LG32.47
evm.TU.LG13.18	2.86	2.19	2.24	233.47	89.68	5.45	2.43	109.5333333	EVM%20prediction%20LG13.18
evm.TU.LG11.412	0	0	0.18	212.23	112.13	3.72	0.06	109.36	EVM%20prediction%20LG11.412
evm.TU.LG28.292	267.91	225.84	194.22	68.51	111.58	147.6	229.3233333	109.23	EVM%20prediction%20LG28.292
evm.TU.LG24.127	101.8	113.37	82.38	137.41	127.72	62.33	99.18333333	109.1533333	EVM%20prediction%20LG24.127
evm.TU.LG24.385	54.27	137.86	57.27	216.56	105.54	5.25	83.13333333	109.1166667	EVM%20prediction%20LG24.385
evm.TU.LG26.373	186.32	231.64	200.68	146.02	99.09	81.33	206.2133333	108.8133333	EVM%20prediction%20LG26.373
evm.TU.LG18.537	76.66	59.04	51.1	203.39	103.17	19.8	62.26666667	108.7866667	EVM%20prediction%20LG18.537
evm.TU.LG15.278	145.35	230.72	123.93	173.56	102.8	49.85	166.6666667	108.7366667	EVM%20prediction%20LG15.278
evm.TU.LG04.687	125.67	80.93	110.88	39.15	69.01	217.99	105.8266667	108.7166667	EVM%20prediction%20LG04.687
evm.TU.LG07.335	63.36	50.52	56.86	190.18	91.57	44.39	56.91333333	108.7133333	EVM%20prediction%20LG07.335
evm.TU.LG02.177	82.26	60.93	75	188.45	103.15	34.53	72.73	108.71	EVM%20prediction%20LG02.177
evm.TU.LG15.12	24.46	20.68	20.26	105.35	111.62	108.74	21.8	108.57	EVM%20prediction%20LG15.12
evm.TU.LG23.140	162.22	146.77	120.75	74.65	122.3	128.01	143.2466667	108.32	EVM%20prediction%20LG23.140
evm.TU.LG12.445	0	0	0.4	244.46	76	3.87	0.133333333	108.11	EVM%20prediction%20LG12.445
evm.TU.LG03.319	6.51	6.12	5.05	233.76	85.67	4.82	5.893333333	108.0833333	EVM%20prediction%20LG03.319
evm.TU.LG02.209	399.73	479.82	324.94	137.26	109.93	76.66	401.4966667	107.95	EVM%20prediction%20LG02.209
evm.TU.LG28.109	25.32	29.47	35.99	116.2	110.23	96.97	30.26	107.8	EVM%20prediction%20LG28.109
evm.TU.LG11.192	8.22	9.83	5.6	157.23	122.86	42.9	7.883333333	107.6633333	EVM%20prediction%20LG11.192
evm.TU.LG25.403	54.58	42.09	47.81	172.71	100.9	49.12	48.16	107.5766667	EVM%20prediction%20LG25.403
evm.TU.LG32.78	38.03	30.35	44.75	89.22	113.86	119.27	37.71	107.45	EVM%20prediction%20LG32.78
evm.TU.LG08.632	14.03	24.22	22.13	109.91	134.94	77.46	20.12666667	107.4366667	EVM%20prediction%20LG08.632
evm.TU.LG03.29	135.9	145.83	104.81	107.9	96	117.95	128.8466667	107.2833333	EVM%20prediction%20LG03.29
evm.TU.LG05.671	127.89	112.3	105.34	142.06	106.31	73.07	115.1766667	107.1466667	EVM%20prediction%20LG05.671
evm.TU.LG18.95	0.18	0	0.36	61.22	130.94	129.03	0.18	107.0633333	EVM%20prediction%20LG18.95
evm.TU.LG01.421	375.3	239.66	346.71	237.82	78.96	4.08	320.5566667	106.9533333	EVM%20prediction%20LG01.421
evm.TU.LG26.611	13.19	19.57	17.47	92.78	109.62	118.18	16.74333333	106.86	EVM%20prediction%20LG26.611
evm.TU.LG23.340	212.32	181.97	137.52	154.68	108.53	57.32	177.27	106.8433333	EVM%20prediction%20LG23.340
evm.TU.LG21.405	3.98	8.82	2.66	107.07	129.14	84.09	5.153333333	106.7666667	EVM%20prediction%20LG21.405
evm.TU.LG13.360	119.16	131.56	101.96	165.79	112.31	42.07	117.56	106.7233333	EVM%20prediction%20LG13.360
evm.TU.LG22.293	82.79	77.07	94.79	78.05	130.58	111.53	84.88333333	106.72	EVM%20prediction%20LG22.293
evm.TU.LG18.605	58.22	61.52	48.33	71.76	124.22	123.89	56.02333333	106.6233333	EVM%20prediction%20LG18.605
evm.TU.LG23.234	33.42	42.33	30.78	39.1	113.37	166.79	35.51	106.42	EVM%20prediction%20LG23.234
evm.TU.LG22.66	5.92	7.01	4.48	167.99	123.25	27.98	5.803333333	106.4066667	EVM%20prediction%20LG22.66
evm.TU.LG20.389	35.03	40.45	26.99	68.59	97.02	152.93	34.15666667	106.18	EVM%20prediction%20LG20.389
evm.TU.LG20.353	96.49	95.79	111.23	59.08	101.56	157.46	101.17	106.0333333	EVM%20prediction%20LG20.353
evm.TU.LG19.319	220.72	191.5	224.91	127.01	117	74.08	212.3766667	106.03	EVM%20prediction%20LG19.319
evm.TU.LG10.208	139.05	107.18	143.37	122.54	99.55	95.87	129.8666667	105.9866667	EVM%20prediction%20LG10.208
evm.TU.LG27.251	192.36	123.54	145.87	119.28	86.07	112.42	153.9233333	105.9233333	EVM%20prediction%20LG27.251
evm.TU.LG34.88	22.72	28.28	14.73	209.4	91.75	16.34	21.91	105.83	EVM%20prediction%20LG34.88
evm.TU.LG13.3	12.95	37.97	3.79	74.23	127.04	115.89	18.23666667	105.72	EVM%20prediction%20LG13.3
evm.TU.LG07.630	143.42	104.05	124.54	88.52	110.12	118.23	124.0033333	105.6233333	EVM%20prediction%20LG07.630
evm.TU.LG28.225	11.67	13.39	11.51	69.17	98.45	149.01	12.19	105.5433333	EVM%20prediction%20LG28.225
evm.TU.LG28.111	77.32	127.8	93.13	147.52	96.61	71.69	99.41666667	105.2733333	EVM%20prediction%20LG28.111
evm.TU.LG18.188	1.08	0.75	0.1	16.39	121.05	177.92	0.643333333	105.12	EVM%20prediction%20LG18.188
evm.TU.LG30.412	12.44	15.83	10.87	32.93	114	167.99	13.04666667	104.9733333	EVM%20prediction%20LG30.412
evm.TU.LG02.561	37.29	30.59	28.23	165.22	112.83	36.7	32.03666667	104.9166667	EVM%20prediction%20LG02.561
evm.TU.LG32.297	0.13	15.61	0.41	137.84	70.03	106.67	5.383333333	104.8466667	EVM%20prediction%20LG32.297
evm.TU.LG30.309	62.68	65.36	52.93	190.12	87.5	36.85	60.32333333	104.8233333	EVM%20prediction%20LG30.309
evm.TU.LG05.577	512.69	448.5	479.84	73.9	109.48	130.66	480.3433333	104.68	EVM%20prediction%20LG05.577
evm.TU.LG36.329	16.67	9.64	8.61	31.1	132.3	149.9	11.64	104.4333333	EVM%20prediction%20LG36.329
evm.TU.LG03.530	6.19	26.9	12.33	34.31	98.55	179.68	15.14	104.18	EVM%20prediction%20LG03.530
evm.TU.LG12.263	33.9	28.96	21.64	103.49	117.33	91.72	28.16666667	104.18	EVM%20prediction%20LG12.263
evm.TU.LG26.173	642.13	532.3	609.03	143.22	112.07	56.98	594.4866667	104.09	EVM%20prediction%20LG26.173
evm.TU.LG10.441	52.39	60.28	38.83	136.12	112.06	64.04	50.5	104.0733333	EVM%20prediction%20LG10.441
evm.TU.LG13.453	0.77	0.27	0.77	255.8	51.42	4.69	0.603333333	103.97	EVM%20prediction%20LG13.453
evm.TU.LG22.85	20.07	13.73	17.01	204.04	83.34	24.41	16.93666667	103.93	EVM%20prediction%20LG22.85
evm.TU.LG20.536	38.96	38.95	30.55	45.04	104.79	161.94	36.15333333	103.9233333	EVM%20prediction%20LG20.536
evm.TU.LG05.22	27.68	15.44	19.8	63.38	114.21	134	20.97333333	103.8633333	EVM%20prediction%20LG05.22
evm.TU.LG37.234	919.45	723.88	972.84	218.55	88.27	4.59	872.0566667	103.8033333	EVM%20prediction%20LG37.234
evm.TU.LG37.271	0.11	0.4	0	4.85	105.16	201.22	0.17	103.7433333	EVM%20prediction%20LG37.271
evm.TU.LG31.134	43.96	57.3	49.28	134.35	112.4	64.46	50.18	103.7366667	EVM%20prediction%20LG31.134
evm.TU.LG25.351	27.21	24.38	27.76	66.22	113.89	130.82	26.45	103.6433333	EVM%20prediction%20LG25.351
evm.TU.LG22.126	12.69	7.52	4.09	18.28	102.99	189.39	8.1	103.5533333	EVM%20prediction%20LG22.126
evm.TU.LG01.864	228.72	137.95	181.31	151.6	112.59	45.84	182.66	103.3433333	EVM%20prediction%20LG01.864
evm.TU.LG28.169	41.75	42.48	21.44	160	78.9	70.93	35.22333333	103.2766667	EVM%20prediction%20LG28.169
evm.TU.LG06.666	1.81	3.5	0.91	110.43	131.23	68.06	2.073333333	103.24	EVM%20prediction%20LG06.666
evm.TU.LG30.191	120.28	83.49	102.49	214.4	81.1	12.95	102.0866667	102.8166667	EVM%20prediction%20LG30.191
evm.TU.LG23.266	0.28	0.97	0.24	46.73	127.11	134.56	0.496666667	102.8	EVM%20prediction%20LG23.266
evm.TU.LG26.223	8.26	2.46	5.86	47.9	162.81	97.15	5.526666667	102.62	EVM%20prediction%20LG26.223
evm.TU.LG18.139	392.17	433.89	410.3	149.16	92.41	66.28	412.12	102.6166667	EVM%20prediction%20LG18.139
evm.TU.LG01.106	31.82	23.34	28.26	189.61	110.09	8.09	27.80666667	102.5966667	EVM%20prediction%20LG01.106
evm.TU.LG22.65	4.54	6.03	1.83	195.63	102.76	9.18	4.133333333	102.5233333	EVM%20prediction%20LG22.65
evm.TU.LG15.21	0.04	0.12	0.07	232.27	72.6	2.68	0.076666667	102.5166667	EVM%20prediction%20LG15.21
evm.TU.LG12.589	349.54	298.99	324.93	118.47	120.61	68.47	324.4866667	102.5166667	EVM%20prediction%20LG12.589
evm.TU.LG24.301	13.16	15.76	8.46	105.64	119.63	82.25	12.46	102.5066667	EVM%20prediction%20LG24.301
evm.TU.LG30.605	2.7	2.4	3.89	52.37	181.25	73.79	2.996666667	102.47	EVM%20prediction%20LG30.605
evm.TU.LG09.281	23.1	10.35	13.28	222.07	76.5	8.34	15.57666667	102.3033333	EVM%20prediction%20LG09.281
evm.TU.LG28.201	0.03	0.13	0.12	6.02	72.43	228.45	0.093333333	102.3	EVM%20prediction%20LG28.201
evm.TU.LG07.455	20.57	28.56	14.99	179.5	121.82	5.53	21.37333333	102.2833333	EVM%20prediction%20LG07.455
evm.TU.LG28.267	83.78	115.64	118.28	203.46	92.89	9.63	105.9	101.9933333	EVM%20prediction%20LG28.267
evm.TU.LG08.95	31.27	42.72	23.82	102.79	111.22	91.73	32.60333333	101.9133333	EVM%20prediction%20LG08.95
evm.TU.LG19.163	2.95	6.2	5.72	216.83	59.1	29.7	4.956666667	101.8766667	EVM%20prediction%20LG19.163
evm.TU.LG21.181	9.31	18.31	12.44	98.41	111.29	95.87	13.35333333	101.8566667	EVM%20prediction%20LG21.181
evm.TU.LG11.497	521.78	390.94	488.01	47.81	95.64	162.07	466.91	101.84	EVM%20prediction%20LG11.497
evm.TU.LG02.191	214.29	156.68	168.18	140.15	98.09	66.95	179.7166667	101.73	EVM%20prediction%20LG02.191
evm.TU.LG01.812	10.41	7.52	5.09	239.72	60.91	4.44	7.673333333	101.69	EVM%20prediction%20LG01.812
evm.TU.LG34.186	4.05	4.46	2.25	52.27	106.3	146.4	3.586666667	101.6566667	EVM%20prediction%20LG34.186
evm.TU.LG23.437	0.37	0.37	0.19	32.08	145.38	127.23	0.31	101.5633333	EVM%20prediction%20LG23.437
evm.TU.LG11.41	98.57	133.13	69.73	84.08	128.66	91.76	100.4766667	101.5	EVM%20prediction%20LG11.41
evm.TU.LG29.42	0.53	0.93	0.37	223.84	75.56	4.85	0.61	101.4166667	EVM%20prediction%20LG29.42
evm.TU.LG16.96	482.56	232.89	268.35	211.66	86.96	5.42	327.9333333	101.3466667	EVM%20prediction%20LG16.96
evm.TU.LG33.279	0	0.4	0.05	171.4	117.74	14.9	0.15	101.3466667	EVM%20prediction%20LG33.279
evm.TU.LG20.83	208.85	169.51	195.9	126.61	138.12	39.24	191.42	101.3233333	EVM%20prediction%20LG20.83
evm.TU.LG37.347	16.1	14.62	9.73	49.75	115.15	138.46	13.48333333	101.12	EVM%20prediction%20LG37.347
evm.TU.LG26.306	11.28	11.48	8.36	105.06	107.7	90.55	10.37333333	101.1033333	EVM%20prediction%20LG26.306
evm.TU.LG03.599	16.66	14.76	13.88	188.77	95.45	19.01	15.1	101.0766667	EVM%20prediction%20LG03.599
evm.TU.LG05.714	28.09	25.14	17.13	153.7	122.3	27.22	23.45333333	101.0733333	EVM%20prediction%20LG05.714
evm.TU.LG24.210	23.12	43.56	25.98	162.78	106.6	33.55	30.88666667	100.9766667	EVM%20prediction%20LG24.210
evm.TU.LG19.468	17.64	12.73	15.52	184	108.86	10	15.29666667	100.9533333	EVM%20prediction%20LG19.468
evm.TU.LG20.150	24.36	25.07	16.3	139.82	102.01	60.8	21.91	100.8766667	EVM%20prediction%20LG20.150
evm.TU.LG04.433	24.72	55.52	17.96	37.78	100.95	163.78	32.73333333	100.8366667	EVM%20prediction%20LG04.433
evm.TU.LG24.310	11.89	11.25	9.36	106.57	102.6	93.3	10.83333333	100.8233333	EVM%20prediction%20LG24.310
evm.TU.LG15.438	127.23	150.1	134.46	76.62	112.68	113.15	137.2633333	100.8166667	EVM%20prediction%20LG15.438
evm.TU.LG04.364	7.75	16.78	12.07	87.61	117.43	97.3	12.2	100.78	EVM%20prediction%20LG04.364
evm.TU.LG23.349	0.25	0.29	0	191.43	106.71	3.9	0.18	100.68	EVM%20prediction%20LG23.349	None
evm.TU.LG06.47	456.81	368.18	552.08	165.09	100.2	36.63	459.0233333	100.64	EVM%20prediction%20LG06.47
evm.TU.LG32.244	41.9	31.69	26.63	137.58	105.23	59.11	33.40666667	100.64	EVM%20prediction%20LG32.244
evm.TU.LG35.80	101.25	73.62	74.7	48.61	103.34	149.86	83.19	100.6033333	EVM%20prediction%20LG35.80
evm.TU.LG20.149	12.25	22.6	18.98	107.21	102.01	92.44	17.94333333	100.5533333	EVM%20prediction%20LG20.149
evm.TU.LG11.139	571.11	467.51	452.73	91.82	107.44	101.98	497.1166667	100.4133333	EVM%20prediction%20LG11.139
evm.TU.LG05.352	0.07	0.3	0.24	196.54	96.91	7.78	0.203333333	100.41	EVM%20prediction%20LG05.352
evm.TU.LG19.52	38.18	45.96	43.37	69.24	119.09	112.79	42.50333333	100.3733333	EVM%20prediction%20LG19.52
evm.TU.LG25.165	26.51	4.74	2.78	250.37	29.21	21.14	11.34333333	100.24	EVM%20prediction%20LG25.165
evm.TU.LG26.342	11.05	11.81	4.86	116.64	98.12	85.38	9.24	100.0466667	EVM%20prediction%20LG26.342
evm.TU.LG28.121	1.21	13.35	0.82	100.2	184.8	15.01	5.126666667	100.0033333	EVM%20prediction%20LG28.121
evm.TU.LG09.337	2.1	2.55	1.42	195.83	94.58	9.39	2.023333333	99.93333333	EVM%20prediction%20LG09.337
evm.TU.Contig93.5	0	0.08	0	216.12	79.72	3.72	0.026666667	99.85333333	EVM%20prediction%20Contig93.5
evm.TU.LG32.489	35.81	51.71	27.34	133.43	122.07	43.2	38.28666667	99.56666667	EVM%20prediction%20LG32.489
evm.TU.LG05.582	148.44	125.27	107.18	124.31	100.27	73.84	126.9633333	99.47333333	EVM%20prediction%20LG05.582
evm.TU.LG12.222	122.89	91.88	100.94	202.9	89.7	5.77	105.2366667	99.45666667	EVM%20prediction%20LG12.222
evm.TU.LG15.272	97.08	118.98	121.7	66.97	124.91	106.34	112.5866667	99.40666667	EVM%20prediction%20LG15.272
evm.TU.LG22.153	18.38	14.83	11.5	65.57	109.11	123.52	14.90333333	99.4	EVM%20prediction%20LG22.153
evm.TU.LG30.59	178.47	130.28	128.13	151.46	86.14	60.09	145.6266667	99.23	EVM%20prediction%20LG30.59
evm.TU.LG07.764	7.02	6.72	21.1	89.03	108.11	100.34	11.61333333	99.16	EVM%20prediction%20LG07.764
evm.TU.LG23.439	107.79	141.56	81.89	72.87	98.9	125.62	110.4133333	99.13	EVM%20prediction%20LG23.439
evm.TU.LG33.53	54.01	53.94	51.23	163.23	95.1	39.03	53.06	99.12	EVM%20prediction%20LG33.53
evm.TU.LG23.115	0	0.11	0	213.56	78	5.79	0.036666667	99.11666667	EVM%20prediction%20LG23.115
evm.TU.LG33.309	12.2	13.5	10.23	105.57	92.67	96.79	11.97666667	98.34333333	EVM%20prediction%20LG33.309
evm.TU.LG17.293	25.57	29.91	33	193	86.61	14.69	29.49333333	98.1	EVM%20prediction%20LG17.293
evm.TU.Contig192.8	29.84	2.62	27.46	185.98	84.41	23.8	19.97333333	98.06333333	EVM%20prediction%20Contig192.8
evm.TU.LG14.49	250.04	202.09	118.19	198.17	92.59	3.26	190.1066667	98.00666667	EVM%20prediction%20LG14.49
evm.TU.LG04.254	47.22	59.58	48	47.39	84.09	162.31	51.6	97.93	EVM%20prediction%20LG04.254
evm.TU.LG11.336	0	0.09	0.1	197.27	91.38	5.09	0.063333333	97.91333333	EVM%20prediction%20LG11.336
evm.TU.LG28.236	200.58	145.14	152.88	138.42	97.55	57.76	166.2	97.91	EVM%20prediction%20LG28.236
evm.TU.LG10.563	2.51	1.17	0.77	206.96	80.19	5.7	1.483333333	97.61666667	EVM%20prediction%20LG10.563
evm.TU.LG01.156	0.02	0.07	0	9.33	91.58	191.93	0.03	97.61333333	EVM%20prediction%20LG01.156
evm.TU.LG01.853	16.84	22.99	15.69	26.8	76.89	189.12	18.50666667	97.60333333	EVM%20prediction%20LG01.853
evm.TU.LG16.251	10.68	19.4	13.93	144.02	100.5	48.09	14.67	97.53666667	EVM%20prediction%20LG16.251
evm.TU.LG13.164	84.14	71.22	122.86	54.14	119.29	119.13	92.74	97.52	EVM%20prediction%20LG13.164
evm.TU.LG27.509	28.69	21	21.38	144.83	82.4	65.21	23.69	97.48	EVM%20prediction%20LG27.509
evm.TU.LG04.639	232.79	218.84	132.72	75.39	114.94	101.19	194.7833333	97.17333333	EVM%20prediction%20LG04.639
evm.TU.LG07.146	0	0	0	182.44	103.95	4.9	0	97.09666667	EVM%20prediction%20LG07.146
evm.TU.LG25.41	59.03	72.89	55.64	166.74	109.59	14.78	62.52	97.03666667	EVM%20prediction%20LG25.41
evm.TU.LG19.614	65.76	69.38	71.71	187.01	84.21	19.8	68.95	97.00666667	EVM%20prediction%20LG19.614
evm.TU.LG01.216	25.99	32.2	34.56	97.84	87.67	105.28	30.91666667	96.93	EVM%20prediction%20LG01.216
evm.TU.LG07.627	5.27	4.47	2.96	43.09	108.68	138.57	4.233333333	96.78	EVM%20prediction%20LG07.627
evm.TU.LG28.207	115.55	95.39	107.13	63.77	94.49	131.99	106.0233333	96.75	EVM%20prediction%20LG28.207
evm.TU.LG05.334	0.06	0.07	0.15	182.93	101.45	5.78	0.093333333	96.72	EVM%20prediction%20LG05.334
evm.TU.LG38.222	30.87	40.2	26.79	182.15	90.62	17.17	32.62	96.64666667	EVM%20prediction%20LG38.222
evm.TU.LG09.267	53.76	70.03	48.29	59.24	94.76	135.84	57.36	96.61333333	EVM%20prediction%20LG09.267
evm.TU.LG04.384	68.05	61.09	59.96	84.4	108.31	97.1	63.03333333	96.60333333	EVM%20prediction%20LG04.384
evm.TU.LG25.402	1629.62	1271.5	1280.65	163.26	90.09	36.45	1393.923333	96.6	EVM%20prediction%20LG25.402
evm.TU.LG16.364	43.37	34.73	30.89	113	94.47	82	36.33	96.49	EVM%20prediction%20LG16.364
evm.TU.LG03.481	58.34	51.26	35.29	82.28	103.39	103.58	48.29666667	96.41666667	EVM%20prediction%20LG03.481
evm.TU.LG29.155	0	0.11	0.2	247.35	36.61	4.93	0.103333333	96.29666667	EVM%20prediction%20LG29.155
evm.TU.LG13.382	421.44	214.12	222.49	194.86	87.75	6.15	286.0166667	96.25333333	EVM%20prediction%20LG13.382
evm.TU.LG31.270	91.34	75.12	72.73	157.12	98.53	32.71	79.73	96.12	EVM%20prediction%20LG31.270
evm.TU.LG13.417	225.78	134.16	174.43	142.46	92.9	52.68	178.1233333	96.01333333	EVM%20prediction%20LG13.417
evm.TU.LG05.795	167.91	174.4	155.7	140.57	94.77	52.64	166.0033333	95.99333333	EVM%20prediction%20LG05.795
evm.TU.LG01.578	54.94	60.55	84.5	136.75	97	53.66	66.66333333	95.80333333	EVM%20prediction%20LG01.578
evm.TU.LG04.826	0	0	0	212.78	71.13	3.4	0	95.77	EVM%20prediction%20LG04.826
evm.TU.LG21.208	19.36	18.82	21.82	210.34	61.7	15.22	20	95.75333333	EVM%20prediction%20LG21.208
evm.TU.LG27.457	64.27	85.78	40.34	53.08	96.77	137.15	63.46333333	95.66666667	EVM%20prediction%20LG27.457
evm.TU.LG14.619	6.08	6.76	3.82	171.62	96.21	18.81	5.553333333	95.54666667	EVM%20prediction%20LG14.619
evm.TU.LG30.114	119.68	121.11	75.56	117.43	96.19	72.98	105.45	95.53333333	EVM%20prediction%20LG30.114
evm.TU.LG30.385	0	0	0	171.63	97.38	17.54	0	95.51666667	EVM%20prediction%20LG30.385
evm.TU.LG09.409	44.3	47.17	39.11	73.26	101.24	112.04	43.52666667	95.51333333	EVM%20prediction%20LG09.409
evm.TU.LG07.184	38.76	77.05	37.71	104.78	101.3	80.37	51.17333333	95.48333333	EVM%20prediction%20LG07.184
evm.TU.LG27.170	177.03	173.81	180.93	142.97	96.65	46.54	177.2566667	95.38666667	EVM%20prediction%20LG27.170
evm.TU.LG05.270	71.62	68.76	63.56	175.33	97.63	13.15	67.98	95.37	EVM%20prediction%20LG05.270
evm.TU.LG13.128	2.99	4.46	4.49	180.35	98.49	7.22	3.98	95.35333333	EVM%20prediction%20LG13.128
evm.TU.LG03.441	0	0.17	0.1	31.82	105.36	148.23	0.09	95.13666667	EVM%20prediction%20LG03.441
evm.TU.LG21.339	24.78	17.51	11.99	156.58	87.03	41.69	18.09333333	95.1	EVM%20prediction%20LG21.339
evm.TU.LG04.1065	12.39	12.54	9.11	116.5	103.46	65.34	11.34666667	95.1	EVM%20prediction%20LG04.1065
evm.TU.LG34.434	259.42	248.85	242.79	133.57	90.21	61.36	250.3533333	95.04666667	EVM%20prediction%20LG34.434
evm.TU.LG18.604	40.83	36.4	32.08	36.85	109.16	139.12	36.43666667	95.04333333	EVM%20prediction%20LG18.604
evm.TU.LG38.57	0.21	0	0	207.71	74.19	2.98	0.07	94.96	EVM%20prediction%20LG38.57
evm.TU.LG29.283	39.16	43.53	22.49	116.24	98.58	69.55	35.06	94.79	EVM%20prediction%20LG29.283
evm.TU.LG03.482	200.48	238.89	224.36	81.44	111.15	91.69	221.2433333	94.76	EVM%20prediction%20LG03.482
evm.TU.LG04.19	191.85	214.14	206.74	95.79	105.46	82.86	204.2433333	94.70333333	EVM%20prediction%20LG04.19
evm.TU.LG10.106	140.71	165.88	110.41	88.84	104.22	90.94	139	94.66666667	EVM%20prediction%20LG10.106
evm.TU.LG13.404	375.95	444.53	383.39	158.08	83.79	41.96	401.29	94.61	EVM%20prediction%20LG13.404
evm.TU.LG18.500	0.4	0.27	0	126.26	105.2	51.64	0.223333333	94.36666667	EVM%20prediction%20LG18.500
evm.TU.LG10.92	254.45	210.28	200.15	93.65	107.61	81.82	221.6266667	94.36	EVM%20prediction%20LG10.92
evm.TU.LG30.75	0.04	1.32	4.86	196.61	80.6	5.55	2.073333333	94.25333333	EVM%20prediction%20LG30.75
evm.TU.LG05.405	288.75	474.31	325.1	137.53	96.45	48.49	362.72	94.15666667	EVM%20prediction%20LG05.405
evm.TU.LG04.678	115.89	129.28	138.17	150.72	89.1	42.61	127.78	94.14333333	EVM%20prediction%20LG04.678
evm.TU.LG20.91	13.33	20.14	10.75	123.29	107.76	51.33	14.74	94.12666667	EVM%20prediction%20LG20.91
evm.TU.LG07.683	87.93	107.01	55.4	37.69	92	152.62	83.44666667	94.10333333	EVM%20prediction%20LG07.683
evm.TU.LG28.249	32.72	35.08	21.92	100.78	106.54	73.94	29.90666667	93.75333333	EVM%20prediction%20LG28.249
evm.TU.LG10.676	23.05	22.34	13.63	151.14	92.49	37.12	19.67333333	93.58333333	EVM%20prediction%20LG10.676
evm.TU.LG35.46	20.57	20.57	19.03	51.41	101.29	127.88	20.05666667	93.52666667	EVM%20prediction%20LG35.46
evm.TU.LG02.109	61.52	48.47	47.81	117.2	102.78	60.16	52.6	93.38	EVM%20prediction%20LG02.109
evm.TU.LG21.342	171.82	186.24	178.57	158.4	83.84	37.27	178.8766667	93.17	EVM%20prediction%20LG21.342
evm.TU.LG20.317	7.37	7.24	4.22	94.81	95.28	89.21	6.276666667	93.1	EVM%20prediction%20LG20.317
evm.TU.LG32.321	45.21	52.41	42.09	116.57	70.67	91.91	46.57	93.05	EVM%20prediction%20LG32.321
evm.TU.LG30.481	5.16	9.36	2.85	100.96	117.1	60.79	5.79	92.95	EVM%20prediction%20LG30.481
evm.TU.LG03.243	38.29	34.22	34.65	174.32	81.16	22.66	35.72	92.71333333	EVM%20prediction%20LG03.243
evm.TU.LG11.333	0.02	0.09	0.05	162.3	110	5.7	0.053333333	92.66666667	EVM%20prediction%20LG11.333
evm.TU.LG01.903	162.15	128.22	143.58	91.29	104.29	82.19	144.65	92.59	EVM%20prediction%20LG01.903
evm.TU.LG11.249	4.27	22.26	24.37	177.87	92.45	7	16.96666667	92.44	EVM%20prediction%20LG11.249
evm.TU.LG13.395	96.49	105.14	116.26	81.75	99.87	95.37	105.9633333	92.33	EVM%20prediction%20LG13.395
evm.TU.LG08.88	58.36	41.44	31.71	141.69	88.76	45.92	43.83666667	92.12333333	EVM%20prediction%20LG08.88
evm.TU.LG30.559	0.53	1.45	0.25	26.65	93.86	155.79	0.743333333	92.1	EVM%20prediction%20LG30.559
evm.TU.LG22.429	46.1	33.37	33.04	102.28	106.9	66.61	37.50333333	91.93	EVM%20prediction%20LG22.429
evm.TU.LG16.507	85.75	135.38	128.66	117.31	84.98	73.42	116.5966667	91.90333333	EVM%20prediction%20LG16.507
evm.TU.LG31.284	1.24	1.21	0.86	24.98	85.87	164.8	1.103333333	91.88333333	EVM%20prediction%20LG31.284
evm.TU.LG16.391	27.65	33.78	34.93	119.31	99.54	56.73	32.12	91.86	EVM%20prediction%20LG16.391
evm.TU.LG01.651	297.66	224.07	353.31	140.79	95.06	39.45	291.68	91.76666667	EVM%20prediction%20LG01.651
evm.TU.LG37.138	44.62	27.3	17.25	30.2	59.63	185.17	29.72333333	91.66666667	EVM%20prediction%20LG37.138
evm.TU.LG19.375	140.38	130.38	128.76	52.78	56	165.87	133.1733333	91.55	EVM%20prediction%20LG19.375
evm.TU.LG10.294	34.4	34.86	21.13	70.81	102.84	100.66	30.13	91.43666667	EVM%20prediction%20LG10.294
evm.TU.LG14.453	109.04	101.72	83.29	60.93	105.04	108.24	98.01666667	91.40333333	EVM%20prediction%20LG14.453
evm.TU.LG23.231	8.91	5.27	7.41	9.81	70.19	194.15	7.196666667	91.38333333	EVM%20prediction%20LG23.231
evm.TU.LG04.763	22.73	15.83	14.1	126.2	88.59	59.22	17.55333333	91.33666667	EVM%20prediction%20LG04.763
evm.TU.LG22.140	0.12	0.25	0	212.53	58.07	3.24	0.123333333	91.28	EVM%20prediction%20LG22.140
evm.TU.LG08.607	33.98	61.14	34.65	40.75	76.19	156.56	43.25666667	91.16666667	EVM%20prediction%20LG08.607
evm.TU.LG34.342	257.22	227.29	193.53	52.19	94.2	127.02	226.0133333	91.13666667	EVM%20prediction%20LG34.342
evm.TU.LG04.967	8.56	4.86	5.45	189.99	80.33	3.07	6.29	91.13	EVM%20prediction%20LG04.967
evm.TU.LG25.53	60.34	53.78	47.42	99.41	106.89	66.93	53.84666667	91.07666667	EVM%20prediction%20LG25.53
evm.TU.LG17.401	5.37	5.63	5.75	163.41	97.98	11.83	5.583333333	91.07333333	EVM%20prediction%20LG17.401
evm.TU.LG11.258	202.75	273.9	266.58	89.48	94.22	89.34	247.7433333	91.01333333	EVM%20prediction%20LG11.258
evm.TU.LG05.185	250.27	245.78	244.76	138.02	88.48	46.36	246.9366667	90.95333333	EVM%20prediction%20LG05.185
evm.TU.LG26.543	12.5	12.52	10.89	132.93	90.87	49.05	11.97	90.95	EVM%20prediction%20LG26.543
evm.TU.LG14.325	0	0	0	164.94	102.83	4.73	0	90.83333333	EVM%20prediction%20LG14.325
evm.TU.LG23.227	1.32	1.2	1.5	202.84	64.75	4.54	1.34	90.71	EVM%20prediction%20LG23.227
evm.TU.LG03.341	97.13	119.98	134.83	62.73	106.31	103.04	117.3133333	90.69333333	EVM%20prediction%20LG03.341
evm.TU.LG09.110	220.43	180.52	189.05	46.41	106.51	119.14	196.6666667	90.68666667	EVM%20prediction%20LG09.110
evm.TU.LG20.308	0.04	0	0.18	189.33	80.63	2.03	0.073333333	90.66333333	EVM%20prediction%20LG20.308
evm.TU.LG16.53	18.43	8.78	6.97	208.91	58.9	3.78	11.39333333	90.53	EVM%20prediction%20LG16.53
evm.TU.LG04.777	56.62	58.04	37.88	100.92	99.83	70.3	50.84666667	90.35	EVM%20prediction%20LG04.777
evm.TU.LG24.145	2.38	2.97	1.39	191.62	74.23	5.18	2.246666667	90.34333333	EVM%20prediction%20LG24.145
evm.TU.LG10.540	1.6	1.49	0.62	71.92	97.79	101.2	1.236666667	90.30333333	EVM%20prediction%20LG10.540
evm.TU.LG33.125	85.68	109.18	90.89	157.33	75.01	38.54	95.25	90.29333333	EVM%20prediction%20LG33.125
evm.TU.LG25.323	2.91	21.13	58.06	166.57	79.26	24.98	27.36666667	90.27	EVM%20prediction%20LG25.323
evm.TU.LG28.505	0	0.13	1.43	111.72	151.95	7.08	0.52	90.25	EVM%20prediction%20LG28.505
evm.TU.LG36.187	21.08	24.63	17.41	112.86	79.95	77.85	21.04	90.22	EVM%20prediction%20LG36.187
evm.TU.LG05.786	11.22	13.03	10.21	153.71	84.94	31.59	11.48666667	90.08	EVM%20prediction%20LG05.786
evm.TU.LG11.421	39.32	38.11	48.76	74.9	103.04	91.74	42.06333333	89.89333333	EVM%20prediction%20LG11.421
evm.TU.Contig213.2	11.64	15.71	5.45	69.27	100.89	99.44	10.93333333	89.86666667	EVM%20prediction%20Contig213.2
evm.TU.LG12.483	438.39	313.84	389.59	179.58	82.55	7.31	380.6066667	89.81333333	EVM%20prediction%20LG12.483
evm.TU.LG05.210	17.65	18.08	12.23	105.41	99.71	64.26	15.98666667	89.79333333	EVM%20prediction%20LG05.210
evm.TU.LG30.420	50.62	51.68	54.25	103.01	85.55	80.58	52.18333333	89.71333333	EVM%20prediction%20LG30.420
evm.TU.LG02.26	22.76	19.63	9.17	141.73	82.78	44.61	17.18666667	89.70666667	EVM%20prediction%20LG02.26
evm.TU.LG17.224	33.48	22.37	35.75	56.12	57.97	154.91	30.53333333	89.66666667	EVM%20prediction%20LG17.224
evm.TU.LG07.703	0.7	0.89	1.12	179.69	86.13	3.18	0.903333333	89.66666667	EVM%20prediction%20LG07.703
evm.TU.LG09.520	128.99	143.37	105.55	87.79	81.94	99.17	125.97	89.63333333	EVM%20prediction%20LG09.520
evm.TU.LG17.399	76.13	85.95	87	79.64	102.1	86.56	83.02666667	89.43333333	EVM%20prediction%20LG17.399
evm.TU.LG04.176	29.14	21.1	32.95	131.02	100.69	35.76	27.73	89.15666667	EVM%20prediction%20LG04.176
evm.TU.LG35.213	0.53	0.77	0.99	76.16	48.8	142.31	0.763333333	89.09	EVM%20prediction%20LG35.213
evm.TU.LG03.902	2.58	3.21	1.09	160.15	75.01	31.97	2.293333333	89.04333333	EVM%20prediction%20LG03.902
evm.TU.LG09.272	13.79	18.69	16.08	180.21	79.57	7.22	16.18666667	89	EVM%20prediction%20LG09.272
evm.TU.LG37.80	127.14	78.09	64.72	50.31	100.34	115.69	89.98333333	88.78	EVM%20prediction%20LG37.80
evm.TU.LG15.613	143.31	139.53	158.61	111.09	78.19	76.9	147.15	88.72666667	EVM%20prediction%20LG15.613
evm.TU.LG18.318	59.36	43.44	40.21	54.85	88.2	123.12	47.67	88.72333333	EVM%20prediction%20LG18.318
evm.TU.LG01.188	55.18	63.08	84.84	96.52	89.69	79.68	67.7	88.63	EVM%20prediction%20LG01.188
evm.TU.LG06.314	11.06	8.94	7.05	145.29	76.33	44.15	9.016666667	88.59	EVM%20prediction%20LG06.314
evm.TU.LG20.120	22.09	43.2	23.82	192.2	68.63	4.84	29.70333333	88.55666667	EVM%20prediction%20LG20.120
evm.TU.LG01.220	120.56	118.8	126.36	189.2	72.08	4.31	121.9066667	88.53	EVM%20prediction%20LG01.220
evm.TU.LG37.34	204.01	207.63	257.88	121.56	87.88	56.1	223.1733333	88.51333333	EVM%20prediction%20LG37.34
evm.TU.LG16.344	13.45	16.83	22.85	156.61	100.4	8.5	17.71	88.50333333	EVM%20prediction%20LG16.344
evm.TU.LG09.167	1.3	1.49	1.55	180.74	80.81	3.87	1.446666667	88.47333333	EVM%20prediction%20LG09.167
evm.TU.LG21.51	42.53	49.4	32.29	122	90	53.12	41.40666667	88.37333333	EVM%20prediction%20LG21.51
evm.TU.LG12.340	0	0	0	147.45	113.03	4.58	0	88.35333333	EVM%20prediction%20LG12.340
evm.TU.LG27.169	11.84	13.32	13.01	137.06	84.49	43.21	12.72333333	88.25333333	EVM%20prediction%20LG27.169
evm.TU.LG38.109	31.71	38.95	29.67	101.33	81.28	81.87	33.44333333	88.16	EVM%20prediction%20LG38.109
evm.TU.Contig12.3	116.56	104.6	87.34	190.29	66.22	7	102.8333333	87.83666667	EVM%20prediction%20Contig12.3
evm.TU.LG38.84	141.86	202.39	110.48	169.1	88.45	5.88	151.5766667	87.81	EVM%20prediction%20LG38.84
evm.TU.LG19.187	118.95	119.17	149.75	180.99	70.96	11.44	129.29	87.79666667	EVM%20prediction%20LG19.187
evm.TU.LG28.179	12.61	17.2	14.3	178.65	80.3	4.44	14.70333333	87.79666667	EVM%20prediction%20LG28.179
evm.TU.LG02.550	346.69	362.91	386.45	103.17	89.62	70.56	365.35	87.78333333	EVM%20prediction%20LG02.550
evm.TU.LG34.211	10.03	9.04	6.41	179.92	78.3	5.12	8.493333333	87.78	EVM%20prediction%20LG34.211
evm.TU.LG17.21	10.04	7.3	6.6	39.9	104.54	118.76	7.98	87.73333333	EVM%20prediction%20LG17.21
evm.TU.LG01.897	57.02	53.57	39.24	162.55	81.52	19.12	49.94333333	87.73	EVM%20prediction%20LG01.897
evm.TU.LG29.295	155.28	149.51	164.86	72.16	88.13	102.84	156.55	87.71	EVM%20prediction%20LG29.295
evm.TU.LG03.405	94.07	93.64	90.34	96.26	109.23	57.61	92.68333333	87.7	EVM%20prediction%20LG03.405
evm.TU.LG10.466	48.6	58.44	47.98	78.77	97.14	87.08	51.67333333	87.66333333	EVM%20prediction%20LG10.466
evm.TU.LG02.129	1.52	1.91	0.92	116.89	102.32	43.76	1.45	87.65666667	EVM%20prediction%20LG02.129
evm.TU.LG07.754	40.81	52.29	40.98	93.44	82.59	86.88	44.69333333	87.63666667	EVM%20prediction%20LG07.754
evm.TU.LG26.617	0.03	0.03	0.11	200.96	57.52	4.06	0.056666667	87.51333333	EVM%20prediction%20LG26.617
evm.TU.LG30.13	5.67	15.23	10.39	76.93	95.02	90.47	10.43	87.47333333	EVM%20prediction%20LG30.13
evm.TU.LG07.171	5.99	0.32	4.74	149.81	88.29	24.27	3.683333333	87.45666667	EVM%20prediction%20LG07.171
evm.TU.LG07.782	43.61	46.23	34.26	78.89	91.43	91.97	41.36666667	87.43	EVM%20prediction%20LG07.782
evm.TU.LG09.90	93.85	87	76.08	130.51	83.98	47.48	85.64333333	87.32333333	EVM%20prediction%20LG09.90
evm.TU.LG12.657	249.4	228.14	286.06	138.65	78.96	44.35	254.5333333	87.32	EVM%20prediction%20LG12.657
evm.TU.LG30.273	0.39	0.97	0.41	59.08	95.64	106.75	0.59	87.15666667	EVM%20prediction%20LG30.273
evm.TU.LG19.293	0.05	0.05	0.03	8.5	79.69	173.28	0.043333333	87.15666667	EVM%20prediction%20LG19.293
evm.TU.LG23.420	12.87	23.35	19.41	110.51	87.75	62.88	18.54333333	87.04666667	EVM%20prediction%20LG23.420
evm.TU.LG19.393	20.59	24.34	27.29	20.17	85.4	155.25	24.07333333	86.94	EVM%20prediction%20LG19.393
evm.TU.LG30.405	256.45	264.86	211.35	116.35	85.97	58.34	244.22	86.88666667	EVM%20prediction%20LG30.405
evm.TU.LG30.379	77.57	63.94	53.8	101.45	88.72	70.46	65.10333333	86.87666667	EVM%20prediction%20LG30.379
evm.TU.LG24.266	61.36	55.63	64.41	114.84	93.97	51.68	60.46666667	86.83	EVM%20prediction%20LG24.266
evm.TU.LG19.491	2.19	1.83	5.9	124.4	85.55	50.21	3.306666667	86.72	EVM%20prediction%20LG19.491
evm.TU.LG13.414	131.34	128.68	123.54	100.35	81.98	77.81	127.8533333	86.71333333	EVM%20prediction%20LG13.414
evm.TU.LG18.141	76.08	96.34	41.13	121.79	138.25	0	71.18333333	86.68	EVM%20prediction%20LG18.141
evm.TU.LG27.380	0.07	0.06	0	29.11	119.1	111.54	0.043333333	86.58333333	EVM%20prediction%20LG27.380
evm.TU.LG04.1060	34.63	30.36	21.82	133.92	96.85	28.95	28.93666667	86.57333333	EVM%20prediction%20LG04.1060
evm.TU.LG05.94	128.37	80.98	108.36	149.48	49.3	60.07	105.9033333	86.28333333	EVM%20prediction%20LG05.94
evm.TU.LG06.440	99.44	107.49	101.03	142.35	84.38	31.61	102.6533333	86.11333333	EVM%20prediction%20LG06.440
evm.TU.LG01.883	52.55	52.91	58.48	112.84	97.77	47.65	54.64666667	86.08666667	EVM%20prediction%20LG01.883
evm.TU.LG12.673	14.62	19.69	21.81	118.79	84.76	54.67	18.70666667	86.07333333	EVM%20prediction%20LG12.673
evm.TU.LG03.43	115.37	68.75	60.69	178.75	71.83	7.4	81.60333333	85.99333333	EVM%20prediction%20LG03.43
evm.TU.LG21.149	11.61	16.24	10.15	152.52	71.92	33.39	12.66666667	85.94333333	EVM%20prediction%20LG21.149
evm.TU.LG09.107	3.62	2.53	2.38	141.54	75.51	40.64	2.843333333	85.89666667	EVM%20prediction%20LG09.107
evm.TU.LG20.334	1.48	8.02	9.56	167.37	67	22.91	6.353333333	85.76	EVM%20prediction%20LG20.334
evm.TU.LG08.407	29.93	31.22	26.24	57.86	103.38	95.64	29.13	85.62666667	EVM%20prediction%20LG08.407
evm.TU.LG18.300	100.99	112.15	101.27	61.68	98.17	96.88	104.8033333	85.57666667	EVM%20prediction%20LG18.300
evm.TU.LG20.545	40.12	43.31	24.5	150.24	88.7	17.56	35.97666667	85.5	EVM%20prediction%20LG20.545
evm.TU.LG36.430	0.86	2.14	0.54	30.03	35.69	190.67	1.18	85.46333333	EVM%20prediction%20LG36.430
evm.TU.LG13.533	24.35	26.08	17.94	174.56	72.97	8.82	22.79	85.45	EVM%20prediction%20LG13.533
evm.TU.LG03.12	0	0	0	190.4	60.2	5.64	0	85.41333333	EVM%20prediction%20LG03.12
evm.TU.LG12.63	0.54	1.08	1.18	185.88	66.91	3.42	0.933333333	85.40333333	EVM%20prediction%20LG12.63
evm.TU.LG17.500	0.69	0.71	0.6	157.38	93.93	4.72	0.666666667	85.34333333	EVM%20prediction%20LG17.500
evm.TU.LG25.426	119.83	114.31	128.13	65.02	101.4	89.56	120.7566667	85.32666667	EVM%20prediction%20LG25.426
evm.TU.LG18.149	2.34	1.34	0.46	201.93	50.7	2.94	1.38	85.19	EVM%20prediction%20LG18.149
evm.TU.LG36.318	2.39	3.41	0.82	142.96	104.59	7.95	2.206666667	85.16666667	EVM%20prediction%20LG36.318
evm.TU.LG09.145	54.04	52.73	55.46	86.06	88.01	81.35	54.07666667	85.14	EVM%20prediction%20LG09.145
evm.TU.LG11.327	64.16	59.67	58.15	141.2	89.02	24.97	60.66	85.06333333	EVM%20prediction%20LG11.327
evm.TU.LG05.476	0	0	0	168.39	81.88	4.71	0	84.99333333	EVM%20prediction%20LG05.476
evm.TU.LG03.802	8.09	5.17	2.81	91.18	92.8	70.98	5.356666667	84.98666667	EVM%20prediction%20LG03.802
evm.TU.LG07.411	24.96	25.37	27.83	131.79	83.6	39.45	26.05333333	84.94666667	EVM%20prediction%20LG07.411
evm.TU.LG36.223	19.98	28.12	16.59	107.79	81.84	65.18	21.56333333	84.93666667	EVM%20prediction%20LG36.223
evm.TU.LG18.499	2.18	2.56	2.49	86.49	96.96	70.55	2.41	84.66666667	EVM%20prediction%20LG18.499
evm.TU.LG15.424	0	0	0	163.93	84.08	5.29	0	84.43333333	EVM%20prediction%20LG15.424
evm.TU.LG27.419	71.57	77.57	63.01	52.11	83.26	117.79	70.71666667	84.38666667	EVM%20prediction%20LG27.419
evm.TU.LG21.241	49.74	49.05	27.34	114.88	75.8	62.44	42.04333333	84.37333333	EVM%20prediction%20LG21.241
evm.TU.LG35.237	0.48	0.73	0.68	25.97	90.13	136.85	0.63	84.31666667	EVM%20prediction%20LG35.237
evm.TU.LG05.137	341.13	385.8	363.67	39.54	99	114.28	363.5333333	84.27333333	EVM%20prediction%20LG05.137
evm.TU.LG03.895	159.27	118.29	82.13	93.19	100.52	59.06	119.8966667	84.25666667	EVM%20prediction%20LG03.895
evm.TU.LG35.110	23	25.41	19.22	127.61	83.18	41.79	22.54333333	84.19333333	EVM%20prediction%20LG35.110
evm.TU.LG23.390	111.26	81.09	60.64	161.98	73.18	17.42	84.33	84.19333333	EVM%20prediction%20LG23.390
evm.TU.LG28.64	4.58	8.5	3.36	144.2	73.16	34.9	5.48	84.08666667	EVM%20prediction%20LG28.64
evm.TU.LG07.8	0.78	1.1	0.97	160.52	87.17	4.49	0.95	84.06	EVM%20prediction%20LG07.8
evm.TU.LG06.250	122.6	157.66	168.46	149.57	77.43	24.99	149.5733333	83.99666667	EVM%20prediction%20LG06.250
evm.TU.LG20.587	33.36	29.81	29.06	165.81	80.68	5.21	30.74333333	83.9	EVM%20prediction%20LG20.587
evm.TU.LG10.110	130.04	96.02	91.76	153.78	78.41	19.16	105.94	83.78333333	EVM%20prediction%20LG10.110
evm.TU.LG05.743	4.11	6.82	21.88	153.63	88.12	9.4	10.93666667	83.71666667	EVM%20prediction%20LG05.743
evm.TU.LG13.624	0.07	0.26	0.33	54.98	82.37	113.8	0.22	83.71666667	EVM%20prediction%20LG13.624
evm.TU.LG26.426	13.13	14.56	6.88	22.86	95.05	133.19	11.52333333	83.7	EVM%20prediction%20LG26.426
evm.TU.LG20.602	23.76	25.21	19.99	101.77	85.6	63.2	22.98666667	83.52333333	EVM%20prediction%20LG20.602
evm.TU.LG19.255	39.54	43.15	39.55	102.15	86.63	61.66	40.74666667	83.48	EVM%20prediction%20LG19.255
evm.TU.LG18.143	97.86	48.44	46.27	176.18	68.98	4.74	64.19	83.3	EVM%20prediction%20LG18.143
evm.TU.LG21.496	69.54	73.89	49.21	132.85	90.35	26.64	64.21333333	83.28	EVM%20prediction%20LG21.496
evm.TU.LG33.62	18.33	21.71	19.01	134.57	74.53	40.63	19.68333333	83.24333333	EVM%20prediction%20LG33.62
evm.TU.LG36.380	66.75	74.91	57.22	54.19	95.34	99.63	66.29333333	83.05333333	EVM%20prediction%20LG36.380
evm.TU.LG06.629	29.19	37.92	30.04	78.68	87.36	83.04	32.38333333	83.02666667	EVM%20prediction%20LG06.629
evm.TU.LG17.197	0	0	0	158.23	86.3	4.52	0	83.01666667	EVM%20prediction%20LG17.197
evm.TU.LG14.470	0.9	0.06	0.14	185.37	62.2	1.38	0.366666667	82.98333333	EVM%20prediction%20LG14.470
evm.TU.LG02.51	18.26	19.26	13.11	141.9	98.96	8.07	16.87666667	82.97666667	EVM%20prediction%20LG02.51
evm.TU.LG19.301	154.36	121.97	147.52	111.41	88.63	48.88	141.2833333	82.97333333	EVM%20prediction%20LG19.301
evm.TU.LG17.308	12.49	18.71	13.22	66.56	101.85	80.47	14.80666667	82.96	EVM%20prediction%20LG17.308
evm.TU.LG07.192	103.08	97.69	99.04	106.51	83.92	58.44	99.93666667	82.95666667	EVM%20prediction%20LG07.192
evm.TU.LG01.621	0	0.04	0	185.56	59.33	3.9	0.013333333	82.93	EVM%20prediction%20LG01.621
evm.TU.LG30.550	0.85	2.53	1.08	10.36	111.47	126.79	1.486666667	82.87333333	EVM%20prediction%20LG30.550
evm.TU.LG02.612	0.06	0.39	0	161.59	83.42	3.55	0.15	82.85333333	EVM%20prediction%20LG02.612
evm.TU.LG37.248	4.06	4.81	2.99	127.38	91.03	30.11	3.953333333	82.84	EVM%20prediction%20LG37.248
evm.TU.LG36.212	89.79	125.72	81.4	81.37	83.51	83.63	98.97	82.83666667	EVM%20prediction%20LG36.212
evm.TU.LG22.199	0.16	0.43	0.92	143.51	81.97	22.95	0.503333333	82.81	EVM%20prediction%20LG22.199
evm.TU.LG38.180	17.41	21.1	12.84	109.96	86.53	51.87	17.11666667	82.78666667	EVM%20prediction%20LG38.180
evm.TU.LG02.36	0	0	0.04	166.96	77.26	4.11	0.013333333	82.77666667	EVM%20prediction%20LG02.36
evm.TU.LG21.135	14.79	26.63	18.3	70.85	96.52	80.92	19.90666667	82.76333333	EVM%20prediction%20LG21.135
evm.TU.LG13.265	6.65	3.57	18.3	33.35	79.56	135.34	9.506666667	82.75	EVM%20prediction%20LG13.265
evm.TU.LG30.132	83.03	69.66	60.85	154.85	60.66	32.54	71.18	82.68333333	EVM%20prediction%20LG30.132
evm.TU.LG14.324	31.58	33.89	25.97	11.25	97.4	139.36	30.48	82.67	EVM%20prediction%20LG14.324
evm.TU.LG16.551	27.79	29.58	13.75	84.64	95.43	67.87	23.70666667	82.64666667	EVM%20prediction%20LG16.551
evm.TU.LG38.330	155.83	162.49	219.25	109.77	78.6	59.53	179.19	82.63333333	EVM%20prediction%20LG38.330
evm.TU.LG24.158	0	0.3	0.34	163.36	79.24	4.94	0.213333333	82.51333333	EVM%20prediction%20LG24.158
evm.TU.LG11.766	33.96	49.97	38.08	40.28	73.36	133.84	40.67	82.49333333	EVM%20prediction%20LG11.766
evm.TU.LG04.855	76.51	70.04	59.54	95.07	96.52	55.4	68.69666667	82.33	EVM%20prediction%20LG04.855
evm.TU.LG01.58	0	0.95	0.57	163.84	75.38	7.66	0.506666667	82.29333333	EVM%20prediction%20LG01.58
evm.TU.LG11.429	0.19	0.71	0.18	17.76	83.99	144.87	0.36	82.20666667	EVM%20prediction%20LG11.429
evm.TU.LG26.615	24.01	25.5	22.58	58.85	74.17	113.51	24.03	82.17666667	EVM%20prediction%20LG26.615
evm.TU.Contig192.9	118.72	99.92	85.44	108.79	73.11	64.49	101.36	82.13	EVM%20prediction%20Contig192.9
evm.TU.LG25.205	23.44	21.55	20.46	66.87	85.95	92.89	21.81666667	81.90333333	EVM%20prediction%20LG25.205
evm.TU.LG17.130	5.69	17.7	5.49	41.59	108.42	95.48	9.626666667	81.83	EVM%20prediction%20LG17.130
evm.TU.LG19.515	51.06	58.83	38.42	123.76	86.81	34.77	49.43666667	81.78	EVM%20prediction%20LG19.515
evm.TU.LG07.290	0	0.09	0	164.11	73.05	7.37	0.03	81.51	EVM%20prediction%20LG07.290
evm.TU.LG01.952	184.03	137.68	186.33	177.81	65.32	1.37	169.3466667	81.5	EVM%20prediction%20LG01.952
evm.TU.LG06.484	9.83	17.84	13.03	99.18	78.03	67.25	13.56666667	81.48666667	EVM%20prediction%20LG06.484
evm.TU.LG25.298	199.89	157.48	142.38	125.67	81.32	37.2	166.5833333	81.39666667	EVM%20prediction%20LG25.298
evm.TU.LG07.560	155.5	144.39	110.52	56.08	95.18	92.82	136.8033333	81.36	EVM%20prediction%20LG07.560
evm.TU.LG33.84	6.07	7.55	4.15	28.56	88.59	126.84	5.923333333	81.33	EVM%20prediction%20LG33.84
evm.TU.LG21.500	17.9	17.34	8.53	127.2	87.34	29.41	14.59	81.31666667	EVM%20prediction%20LG21.500
evm.TU.LG08.296	1.8	0	0	27.09	81.15	135.71	0.6	81.31666667	EVM%20prediction%20LG08.296
evm.TU.LG23.458	59.98	44.72	21.23	53.66	88.95	101.25	41.97666667	81.28666667	EVM%20prediction%20LG23.458
evm.TU.LG07.187	49.6	53.35	43.72	37.67	105.33	100.71	48.89	81.23666667	EVM%20prediction%20LG07.187
evm.TU.LG07.107	50.99	54.29	42.56	38.9	84.66	120.07	49.28	81.21	EVM%20prediction%20LG07.107
evm.TU.LG26.84	64.72	71.87	86.35	125.56	82.1	35.93	74.31333333	81.19666667	EVM%20prediction%20LG26.84
evm.TU.LG15.421	213.51	211.38	194.86	103.09	77.3	63.14	206.5833333	81.17666667	EVM%20prediction%20LG15.421
evm.TU.LG14.295	9.61	5.84	5.86	89.73	107.88	45.86	7.103333333	81.15666667	EVM%20prediction%20LG14.295
evm.TU.LG28.477	10.2	15.22	6.87	63.98	95.4	84.08	10.76333333	81.15333333	EVM%20prediction%20LG28.477
evm.TU.LG11.419	2.82	4.16	4.13	132.49	86.19	24.59	3.703333333	81.09	EVM%20prediction%20LG11.419
evm.TU.LG10.532	38.76	40.92	28.58	128.07	81.19	33.18	36.08666667	80.81333333	EVM%20prediction%20LG10.532
evm.TU.LG01.440	81.71	95.63	76.67	116.47	75.25	50.7	84.67	80.80666667	EVM%20prediction%20LG01.440
evm.TU.LG24.314	20.03	18.07	17.28	22.73	100.8	118.61	18.46	80.71333333	EVM%20prediction%20LG24.314
evm.TU.LG01.672	143.3	144	112.73	130.07	89.86	22	133.3433333	80.64333333	EVM%20prediction%20LG01.672
evm.TU.LG33.5	84.66	77.13	60.64	78.42	85.59	77.66	74.14333333	80.55666667	EVM%20prediction%20LG33.5
evm.TU.LG38.52	73	80.68	63.53	152.6	74.88	13.99	72.40333333	80.49	EVM%20prediction%20LG38.52
evm.TU.LG04.182	123.91	103.6	146.14	138.44	78.11	24.89	124.55	80.48	EVM%20prediction%20LG04.182
evm.TU.LG33.294	0.12	0.28	0.08	136.03	97.19	7.92	0.16	80.38	EVM%20prediction%20LG33.294
evm.TU.LG11.38	44.47	45.65	39.37	104.86	83.76	52.32	43.16333333	80.31333333	EVM%20prediction%20LG11.38
evm.TU.LG08.15	2.71	3.84	3.18	66.4	75.73	98.74	3.243333333	80.29	EVM%20prediction%20LG08.15
evm.TU.LG12.216	11.4	6.8	5.49	74.37	78.91	87.19	7.896666667	80.15666667	EVM%20prediction%20LG12.216
evm.TU.LG06.625	14.95	13.02	13.85	73.54	85.85	80.89	13.94	80.09333333	EVM%20prediction%20LG06.625
evm.TU.LG08.472	149.35	141.51	213.71	107.63	84.21	48.09	168.19	79.97666667	EVM%20prediction%20LG08.472
evm.TU.LG09.451	174.95	143.22	157.43	64.46	86.83	88.36	158.5333333	79.88333333	EVM%20prediction%20LG09.451
evm.TU.LG12.191	6.14	11.35	5.53	164.37	71.81	3.2	7.673333333	79.79333333	EVM%20prediction%20LG12.191
evm.TU.LG04.378	158.11	142.44	122.29	87.63	77.35	74.38	140.9466667	79.78666667	EVM%20prediction%20LG04.378
evm.TU.LG04.882	232.68	207.19	174.95	97.18	83.02	59.12	204.94	79.77333333	EVM%20prediction%20LG04.882
evm.TU.LG24.82	81.75	78.9	81.63	102.52	88.21	48.45	80.76	79.72666667	EVM%20prediction%20LG24.82
evm.TU.LG18.74	626.07	504.33	505.31	147	70.5	21.52	545.2366667	79.67333333	EVM%20prediction%20LG18.74
evm.TU.LG22.70	15.35	16.14	6.8	37.16	82.23	119.6	12.76333333	79.66333333	EVM%20prediction%20LG22.70
evm.TU.LG37.301	141.37	152.66	150.4	73.88	84.63	80.14	148.1433333	79.55	EVM%20prediction%20LG37.301
evm.TU.LG07.99	12.81	12.02	13.03	153.03	79.7	5.83	12.62	79.52	EVM%20prediction%20LG07.99
evm.TU.LG36.39	15.16	18.08	7.78	33.48	120.43	84.48	13.67333333	79.46333333	EVM%20prediction%20LG36.39
evm.TU.LG09.413	29.86	31.14	25.91	72.45	78.19	87.62	28.97	79.42	EVM%20prediction%20LG09.413
evm.TU.LG03.872	169.82	158.43	146.58	140.37	69.92	27.85	158.2766667	79.38	EVM%20prediction%20LG03.872
evm.TU.LG30.18	82.56	66.4	95.66	107.34	78.68	52.04	81.54	79.35333333	EVM%20prediction%20LG30.18
evm.TU.LG13.185	4.56	7.37	2.87	68.74	79.77	89.14	4.933333333	79.21666667	EVM%20prediction%20LG13.185
evm.TU.LG37.403	1.19	2.85	0.44	130.04	90.15	17.44	1.493333333	79.21	EVM%20prediction%20LG37.403
evm.TU.LG19.247	13.4	12.41	7.92	84.28	82.35	70.97	11.24333333	79.2	EVM%20prediction%20LG19.247
evm.TU.LG35.199	13.67	58.7	23.5	51.5	95.09	90.69	31.95666667	79.09333333	EVM%20prediction%20LG35.199
evm.TU.LG04.745	0	0.26	0.1	142.28	89.73	5.08	0.12	79.03	EVM%20prediction%20LG04.745
evm.TU.LG29.28	0	0	0.43	153.9	76.92	6.03	0.143333333	78.95	EVM%20prediction%20LG29.28
evm.TU.LG20.562	63.29	52.26	18.28	153.24	69.03	14.19	44.61	78.82	EVM%20prediction%20LG20.562
evm.TU.LG24.453	57.08	172.17	138.66	121.76	103.92	10.55	122.6366667	78.74333333	EVM%20prediction%20LG24.453
evm.TU.LG17.144	215.63	218.47	237.23	139.28	91.07	5.76	223.7766667	78.70333333	EVM%20prediction%20LG17.144
evm.TU.LG21.233	16.97	18	19.67	114.46	74.46	46.93	18.21333333	78.61666667	EVM%20prediction%20LG21.233
evm.TU.LG11.727	121.47	124.77	196.55	23	107.61	105.07	147.5966667	78.56	EVM%20prediction%20LG11.727
evm.TU.LG05.204	55.78	32.01	56.34	110.87	68.31	56.23	48.04333333	78.47	EVM%20prediction%20LG05.204
evm.TU.LG17.51	3.86	2.62	7.08	180.48	52.22	2.55	4.52	78.41666667	EVM%20prediction%20LG17.51
evm.TU.LG11.467	4.98	6.3	2.29	65.3	95.67	73.97	4.523333333	78.31333333	EVM%20prediction%20LG11.467
evm.TU.LG09.421	45.06	51.35	41.99	107.46	81.73	45.68	46.13333333	78.29	EVM%20prediction%20LG09.421
evm.TU.LG12.473	0.53	0.97	0.39	43.51	91.54	99.73	0.63	78.26	EVM%20prediction%20LG12.473
evm.TU.LG22.348	0	0.03	0.04	112.94	73.8	47.6	0.023333333	78.11333333	EVM%20prediction%20LG22.348
evm.TU.LG26.415	34.95	22.39	25.11	46.03	95.32	92.92	27.48333333	78.09	EVM%20prediction%20LG26.415
evm.TU.LG38.209	91.64	60.43	59.69	168.53	58.58	7.08	70.58666667	78.06333333	EVM%20prediction%20LG38.209
evm.TU.LG23.424	1.12	2.22	0.97	139.1	87.23	7.75	1.436666667	78.02666667	EVM%20prediction%20LG23.424
evm.TU.LG08.445	18.06	12.36	13.23	98.28	91.3	44.02	14.55	77.86666667	EVM%20prediction%20LG08.445
evm.TU.LG20.538	33.65	39.35	25.38	137.33	83.59	12.57	32.79333333	77.83	EVM%20prediction%20LG20.538
evm.TU.LG32.137	0	0	0	124.57	104.98	3.94	0	77.83	EVM%20prediction%20LG32.137
evm.TU.LG10.597	23.06	30.69	21.28	55.53	97.63	80.3	25.01	77.82	EVM%20prediction%20LG10.597
evm.TU.LG23.323	0.36	0.68	0.3	148.22	58.16	27.07	0.446666667	77.81666667	EVM%20prediction%20LG23.323
evm.TU.LG07.361	10.27	8.36	4.22	38.22	92.94	102.28	7.616666667	77.81333333	EVM%20prediction%20LG07.361
evm.TU.LG35.270	209.62	214.5	190.74	60.21	69.25	103.8	204.9533333	77.75333333	EVM%20prediction%20LG35.270
evm.TU.LG29.32	16.59	14.24	12.06	75.87	81.68	75.68	14.29666667	77.74333333	EVM%20prediction%20LG29.32
evm.TU.LG18.544	83.92	128.34	94.74	95.79	89.19	47.58	102.3333333	77.52	EVM%20prediction%20LG18.544
evm.TU.LG03.592	20.27	21.67	20.42	78.13	67.57	86.85	20.78666667	77.51666667	EVM%20prediction%20LG03.592
evm.TU.LG13.320	59.96	162.28	40.76	44.23	85.35	102.81	87.66666667	77.46333333	EVM%20prediction%20LG13.320
evm.TU.LG30.498	3.54	3.51	1.56	64.61	69.54	98.16	2.87	77.43666667	EVM%20prediction%20LG30.498
evm.TU.LG13.443	60.37	63.32	58.94	157.95	70.41	3.88	60.87666667	77.41333333	EVM%20prediction%20LG13.443
evm.TU.LG23.294	4.19	6.25	2.54	156.81	67.2	8.11	4.326666667	77.37333333	EVM%20prediction%20LG23.294
evm.TU.LG02.187	68.82	103.59	53.51	113.5	80.58	37.71	75.30666667	77.26333333	EVM%20prediction%20LG02.187
evm.TU.LG03.779	60.25	71.36	52.32	50.23	85.01	96.54	61.31	77.26	EVM%20prediction%20LG03.779
evm.TU.LG29.231	132.53	173.43	140.95	61.29	80.12	90.36	148.97	77.25666667	EVM%20prediction%20LG29.231
evm.TU.LG04.430	65.65	67.41	62.01	68.73	82.93	80.1	65.02333333	77.25333333	EVM%20prediction%20LG04.430
evm.TU.LG14.405	37.6	37.18	28.07	112.99	81.19	37.37	34.28333333	77.18333333	EVM%20prediction%20LG14.405
evm.TU.LG05.732	7.1	8.43	4.65	18.24	89.71	123.6	6.726666667	77.18333333	EVM%20prediction%20LG05.732
evm.TU.LG14.216	0.22	0.62	0.18	157.38	67.15	6.75	0.34	77.09333333	EVM%20prediction%20LG14.216
evm.TU.LG05.745	3.66	1.18	2.47	14.46	109.11	107.29	2.436666667	76.95333333	EVM%20prediction%20LG05.745
evm.TU.LG09.436	19.87	26.6	69.58	69.49	135.05	26.28	38.68333333	76.94	EVM%20prediction%20LG09.436
evm.TU.LG19.400	22.51	28.42	22.95	60.6	75.21	94.83	24.62666667	76.88	EVM%20prediction%20LG19.400
evm.TU.LG26.110	1.84	3.32	0.96	63.54	93.9	72.57	2.04	76.67	EVM%20prediction%20LG26.110
evm.TU.LG19.583	103.79	97.72	76.22	89.99	72.66	67.31	92.57666667	76.65333333	EVM%20prediction%20LG19.583
evm.TU.LG32.11	13.59	9.64	6.67	26.98	74.23	128.63	9.966666667	76.61333333	EVM%20prediction%20LG32.11
evm.TU.LG25.291	40.18	58.24	30.39	53.28	78.1	98.17	42.93666667	76.51666667	EVM%20prediction%20LG25.291
evm.TU.LG26.195	386	327.72	251.82	68.92	77.95	82.65	321.8466667	76.50666667	EVM%20prediction%20LG26.195
evm.TU.LG01.562	30.11	32.77	36.95	94.72	73.58	61.02	33.27666667	76.44	EVM%20prediction%20LG01.562
evm.TU.LG23.24	15.02	21.36	13.48	74.11	77.76	77.32	16.62	76.39666667	EVM%20prediction%20LG23.24
evm.TU.LG01.728	3.64	3.36	2.69	113.66	79.84	35.6	3.23	76.36666667	EVM%20prediction%20LG01.728
evm.TU.LG14.282	20.04	35.67	29.36	58.01	78.09	92.87	28.35666667	76.32333333	EVM%20prediction%20LG14.282
evm.TU.LG10.625	13.01	18.16	5.21	34.78	110.96	82.85	12.12666667	76.19666667	EVM%20prediction%20LG10.625
evm.TU.LG24.264	79.05	109.96	118.31	101.68	52.35	74.33	102.44	76.12	EVM%20prediction%20LG24.264
evm.TU.LG22.54	64.85	42.14	68.43	6.17	77.85	144.34	58.47333333	76.12	EVM%20prediction%20LG22.54
evm.TU.LG36.351	127.67	211.82	241.97	127.98	79.48	20.86	193.82	76.10666667	EVM%20prediction%20LG36.351
evm.TU.LG22.424	2.51	3.39	2.88	155.05	60.97	12.15	2.926666667	76.05666667	EVM%20prediction%20LG22.424
evm.TU.LG17.258	82.14	76.44	73.8	40.85	70.76	116.55	77.46	76.05333333	EVM%20prediction%20LG17.258
evm.TU.LG21.403	11.56	23.98	15.83	97.99	83.28	46.5	17.12333333	75.92333333	EVM%20prediction%20LG21.403
evm.TU.LG23.438	21.68	23.99	20.68	21.81	87.83	117.89	22.11666667	75.84333333	EVM%20prediction%20LG23.438
evm.TU.LG03.604	0.22	0	0.23	44.24	100.21	82.96	0.15	75.80333333	EVM%20prediction%20LG03.604
evm.TU.LG07.669	4.5	5.4	3.11	115.57	90.58	21.24	4.336666667	75.79666667	EVM%20prediction%20LG07.669
evm.TU.LG03.94	7.19	9.85	5.76	106.81	98.56	21.63	7.6	75.66666667	EVM%20prediction%20LG03.94
evm.TU.LG19.242	971.47	743.56	934.97	55.67	98.76	72.51	883.3333333	75.64666667	EVM%20prediction%20LG19.242
evm.TU.LG11.375	31.39	30.98	26.19	121.85	68.27	36.61	29.52	75.57666667	EVM%20prediction%20LG11.375
evm.TU.LG20.592	0	0	0.05	17.41	85.14	124.17	0.016666667	75.57333333	EVM%20prediction%20LG20.592
evm.TU.LG24.257	546.08	500.7	468.83	36.95	65.38	124.15	505.2033333	75.49333333	EVM%20prediction%20LG24.257
evm.TU.LG16.306	0	0.1	0.04	147.13	75.08	4.19	0.046666667	75.46666667	EVM%20prediction%20LG16.306
evm.TU.LG21.371	10.29	14.8	13.12	86.58	90.75	48.97	12.73666667	75.43333333	EVM%20prediction%20LG21.371
evm.TU.LG30.183	4.38	4.44	3.01	10.21	73.44	142.5	3.943333333	75.38333333	EVM%20prediction%20LG30.183
evm.TU.LG11.595	44.97	33.39	29.9	19.71	73.29	133.12	36.08666667	75.37333333	EVM%20prediction%20LG11.595
evm.TU.LG19.36	116.62	97.98	109.27	98.17	83.14	44.78	107.9566667	75.36333333	EVM%20prediction%20LG19.36
evm.TU.LG15.371	33.84	31.12	32.81	73.93	85.45	66.53	32.59	75.30333333	EVM%20prediction%20LG15.371
evm.TU.LG09.618	112.7	99.33	95.9	27.77	102.34	95.76	102.6433333	75.29	EVM%20prediction%20LG09.618
evm.TU.LG33.66	1.49	4.9	3.47	157.96	64.43	3.41	3.286666667	75.26666667	EVM%20prediction%20LG33.66
evm.TU.LG28.50	10.72	11.5	15.92	160.38	60.45	4.84	12.71333333	75.22333333	EVM%20prediction%20LG28.50
evm.TU.LG17.481	163.72	158.52	163.93	123.58	75.9	26.16	162.0566667	75.21333333	EVM%20prediction%20LG17.481
evm.TU.LG21.547	200.03	194.5	197.47	98.63	76.87	50.04	197.3333333	75.18	EVM%20prediction%20LG21.547
evm.TU.LG04.992	106.95	98.26	106.32	163.17	59.81	2.4	103.8433333	75.12666667	EVM%20prediction%20LG04.992
evm.TU.LG21.38	1728.21	2171.42	2041.96	37.5	65.87	121.97	1980.53	75.11333333	EVM%20prediction%20LG21.38
evm.TU.LG37.247	22.69	20.64	22.36	109.65	72.94	42.52	21.89666667	75.03666667	EVM%20prediction%20LG37.247
evm.TU.LG04.1034	64.12	62.59	61.18	68.71	97.13	59.25	62.63	75.03	EVM%20prediction%20LG04.1034
evm.TU.LG03.191	18.23	18.04	11.95	96.87	77.92	50.24	16.07333333	75.01	EVM%20prediction%20LG03.191
evm.TU.LG04.679	19.37	21.3	10.71	152.26	65.57	7.04	17.12666667	74.95666667	EVM%20prediction%20LG04.679
evm.TU.LG05.695	0.18	0.32	0.03	20.3	75.32	129.22	0.176666667	74.94666667	EVM%20prediction%20LG05.695
evm.TU.LG23.362	0.82	3.57	2	138.95	79.88	5.96	2.13	74.93	EVM%20prediction%20LG23.362
evm.TU.LG04.886	91.79	81.62	86.55	88.31	89.47	46.99	86.65333333	74.92333333	EVM%20prediction%20LG04.886
evm.TU.LG15.111	171.34	104.8	122.89	129.33	72.98	22.09	133.01	74.8	EVM%20prediction%20LG15.111
evm.TU.LG08.527	451.84	385.55	477.73	129.42	76.25	18.49	438.3733333	74.72	EVM%20prediction%20LG08.527
evm.TU.LG11.228	9.78	7.93	12.17	144.82	66.76	12.56	9.96	74.71333333	EVM%20prediction%20LG11.228
evm.TU.LG04.90	5.24	3.43	42.08	166.51	48.3	9.08	16.91666667	74.63	EVM%20prediction%20LG04.90
evm.TU.LG33.329	0	0.04	0	148.19	75.37	0.27	0.013333333	74.61	EVM%20prediction%20LG33.329
evm.TU.LG22.390	26.47	29.73	26.67	99.08	74.79	49.77	27.62333333	74.54666667	EVM%20prediction%20LG22.390
evm.TU.LG20.192	14.61	13.24	8.31	141.51	70.43	11.35	12.05333333	74.43	EVM%20prediction%20LG20.192
evm.TU.LG16.415	60.57	65.9	49.81	132.8	78.32	12.13	58.76	74.41666667	EVM%20prediction%20LG16.415
evm.TU.LG03.117	108.24	78.18	96.26	110.81	70.04	42.38	94.22666667	74.41	EVM%20prediction%20LG03.117
evm.TU.LG13.47	25.29	23.61	17.86	50.69	82.78	89.76	22.25333333	74.41	EVM%20prediction%20LG13.47
evm.TU.LG21.360	4.14	4.56	3.78	35	61.94	126.25	4.16	74.39666667	EVM%20prediction%20LG21.360
evm.TU.LG20.504	70.54	56.61	49.44	130.57	66.25	26.26	58.86333333	74.36	EVM%20prediction%20LG20.504
evm.TU.LG11.676	1.3	1.69	1.47	109.19	75.87	37.75	1.486666667	74.27	EVM%20prediction%20LG11.676
evm.TU.LG26.329	51.92	45.62	27.02	99.81	88.29	34.55	41.52	74.21666667	EVM%20prediction%20LG26.329
evm.TU.LG08.404	65.58	79.25	74.69	105.99	75.16	41.35	73.17333333	74.16666667	EVM%20prediction%20LG08.404
evm.TU.LG08.454	144.48	161.33	146.87	51.55	81.79	88.75	150.8933333	74.03	EVM%20prediction%20LG08.454
evm.TU.LG20.513	0.47	1.66	0.74	41.15	87.92	92.97	0.956666667	74.01333333	EVM%20prediction%20LG20.513
evm.TU.LG38.126	179.49	139.31	155.51	105.27	70.32	46.19	158.1033333	73.92666667	EVM%20prediction%20LG38.126
evm.TU.LG20.514	223	258.94	255.39	78.62	82	61	245.7766667	73.87333333	EVM%20prediction%20LG20.514
evm.TU.LG35.280	14.39	9.41	9.71	72.77	68.9	79.64	11.17	73.77	EVM%20prediction%20LG35.280
evm.TU.LG19.607	3.77	5.05	3.57	135.08	70.24	15.83	4.13	73.71666667	EVM%20prediction%20LG19.607
evm.TU.LG17.242	2.07	3.82	3.49	133.85	77.75	9.5	3.126666667	73.7	EVM%20prediction%20LG17.242
evm.TU.LG01.632	180	133.39	106.75	152.43	61.61	6.9	140.0466667	73.64666667	EVM%20prediction%20LG01.632
evm.TU.LG17.172	291.8	223.73	304.69	107.19	76.85	36.85	273.4066667	73.63	EVM%20prediction%20LG17.172
evm.TU.LG04.1015	36.08	52.18	32.2	136.95	77.46	6.42	40.15333333	73.61	EVM%20prediction%20LG04.1015
evm.TU.LG25.366	14.41	16.15	7.22	125.15	83.38	12.27	12.59333333	73.6	EVM%20prediction%20LG25.366
evm.TU.LG21.143	0.63	0.24	0.03	53.63	80.77	86.33	0.3	73.57666667	EVM%20prediction%20LG21.143
evm.TU.LG21.139	19.21	17.77	13.21	90.01	82.48	48.11	16.73	73.53333333	EVM%20prediction%20LG21.139
evm.TU.LG01.735	56.09	58.01	46.06	133.44	70.92	16.22	53.38666667	73.52666667	EVM%20prediction%20LG01.735
evm.TU.LG21.105	36.79	36.02	36.42	121.87	71.23	27.48	36.41	73.52666667	EVM%20prediction%20LG21.105
evm.TU.LG19.613	27.5	24.19	19.15	84.56	82.12	53.77	23.61333333	73.48333333	EVM%20prediction%20LG19.613
evm.TU.LG14.368	573.42	500.24	613.98	87.99	70.67	61.53	562.5466667	73.39666667	EVM%20prediction%20LG14.368
evm.TU.LG32.341	25.6	30.15	26.34	104.9	78.74	36.53	27.36333333	73.39	EVM%20prediction%20LG32.341
evm.TU.LG32.102	139.69	70.62	57.88	128.89	60.51	30.59	89.39666667	73.33	EVM%20prediction%20LG32.102
evm.TU.LG18.504	110.11	89.24	81.51	94.01	78.76	47.2	93.62	73.32333333	EVM%20prediction%20LG18.504
evm.TU.LG20.201	36.03	89.01	59.57	119.09	80.79	20.07	61.53666667	73.31666667	EVM%20prediction%20LG20.201
evm.TU.LG08.265	6.61	5.77	8.29	129.12	74.09	16.61	6.89	73.27333333	EVM%20prediction%20LG08.265
evm.TU.LG04.759	135.92	145.9	140.37	62.54	72.78	84.38	140.73	73.23333333	EVM%20prediction%20LG04.759
evm.TU.LG24.39	14.88	15.17	14.27	126.2	64.27	29.15	14.77333333	73.20666667	EVM%20prediction%20LG24.39
evm.TU.LG32.383	0	0.23	0.11	121.65	42.5	55.41	0.113333333	73.18666667	EVM%20prediction%20LG32.383
evm.TU.Contig287.2	7.18	8.2	10.4	93.6	80.57	45.35	8.593333333	73.17333333	EVM%20prediction%20Contig287.2
evm.TU.LG38.305	7.18	8.2	10.4	93.6	80.57	45.35	8.593333333	73.17333333	EVM%20prediction%20LG38.305
evm.TU.LG04.689	64.3	59.78	55.72	142.95	61.04	15.45	59.93333333	73.14666667	EVM%20prediction%20LG04.689
evm.TU.LG09.338	522.92	420.02	430.12	102.85	74.85	41.72	457.6866667	73.14	EVM%20prediction%20LG09.338
evm.TU.LG04.775	8.46	4.4	2.31	14.68	71.65	133.09	5.056666667	73.14	EVM%20prediction%20LG04.775
evm.TU.LG08.294	8.54	10.17	8.8	83.1	74.07	62.23	9.17	73.13333333	EVM%20prediction%20LG08.294
evm.TU.LG30.17	125.59	90.82	119.43	54.25	80.57	84.43	111.9466667	73.08333333	EVM%20prediction%20LG30.17
evm.TU.LG37.289	12.87	14.01	4.57	31.23	49.53	138.48	10.48333333	73.08	EVM%20prediction%20LG37.289
evm.TU.LG10.348	21.25	37.48	19.54	88.2	75.79	55.02	26.09	73.00333333	EVM%20prediction%20LG10.348
evm.TU.LG38.119	264.86	176.62	201.18	143.8	70.17	5.02	214.22	72.99666667	EVM%20prediction%20LG38.119
evm.TU.LG22.482	101.7	112.11	68.94	108.88	71.57	38.45	94.25	72.96666667	EVM%20prediction%20LG22.482
evm.TU.LG25.95	0.26	0.55	0.26	108.26	76.12	34.33	0.356666667	72.90333333	EVM%20prediction%20LG25.95
evm.TU.LG05.258	65.1	77.79	54.63	119.46	75	23.73	65.84	72.73	EVM%20prediction%20LG05.258
evm.TU.LG05.255	26.06	20.95	25.42	125.73	74.6	17.69	24.14333333	72.67333333	EVM%20prediction%20LG05.255
evm.TU.LG12.505	87.97	71.12	73.75	119.16	70.54	28.26	77.61333333	72.65333333	EVM%20prediction%20LG12.505
evm.TU.LG32.55	134.92	137.88	138.8	99.02	71.35	47.53	137.2	72.63333333	EVM%20prediction%20LG32.55
evm.TU.LG20.472	65.12	91.93	56.36	77.99	74	65.52	71.13666667	72.50333333	EVM%20prediction%20LG20.472
evm.TU.LG06.589	0.21	0.52	0.34	28.57	80.37	108.57	0.356666667	72.50333333	EVM%20prediction%20LG06.589
evm.TU.LG07.220	141.28	115.42	114.07	59.66	83.98	73.61	123.59	72.41666667	EVM%20prediction%20LG07.220
evm.TU.Contig328.2	24.43	22.83	18.09	47.31	83.03	86.9	21.78333333	72.41333333	EVM%20prediction%20Contig328.2
evm.TU.LG20.66	21.49	27.71	17.87	49.58	86.38	81.24	22.35666667	72.4	EVM%20prediction%20LG20.66
evm.TU.LG12.563	14.19	16.75	14.88	71.61	72.94	72.61	15.27333333	72.38666667	EVM%20prediction%20LG12.563
evm.TU.LG03.773	46.99	48.79	41.8	99.17	72.97	44.91	45.86	72.35	EVM%20prediction%20LG03.773
evm.TU.LG04.943	36.14	42.67	26.5	141.97	73.29	1.74	35.10333333	72.33333333	EVM%20prediction%20LG04.943
evm.TU.LG16.266	18.23	69.22	20.27	142.33	70.62	3.99	35.90666667	72.31333333	EVM%20prediction%20LG16.266
evm.TU.LG20.287	72.79	64.59	61.28	53.93	66.4	96.38	66.22	72.23666667	EVM%20prediction%20LG20.287
evm.TU.LG04.656	0.71	1.69	1.09	52.9	81.73	81.62	1.163333333	72.08333333	EVM%20prediction%20LG04.656
evm.TU.LG03.273	31.74	35.93	26.49	33.37	84.97	97.81	31.38666667	72.05	EVM%20prediction%20LG03.273
evm.TU.LG12.268	4.63	6.49	5.78	58.91	105.72	51.39	5.633333333	72.00666667	EVM%20prediction%20LG12.268
evm.TU.LG06.510	12.72	0.46	56.74	143.71	71.48	0.71	23.30666667	71.96666667	EVM%20prediction%20LG06.510
evm.TU.LG21.6	31.56	42.8	36.94	97.48	70.1	48.32	37.1	71.96666667	EVM%20prediction%20LG21.6
evm.TU.LG22.264	59.29	62.16	80.52	108.6	81.68	25.59	67.32333333	71.95666667	EVM%20prediction%20LG22.264
evm.TU.LG17.274	26.16	30.49	32.75	142.71	53.35	19.78	29.8	71.94666667	EVM%20prediction%20LG17.274
evm.TU.LG01.849	194.01	175.15	172.73	138.88	56.25	20.64	180.63	71.92333333	EVM%20prediction%20LG01.849
evm.TU.LG10.228	165.58	149.39	137.91	77.23	78.39	60.1	150.96	71.90666667	EVM%20prediction%20LG10.228
evm.TU.LG05.575	1.58	1.65	0.06	25.91	97.12	92.61	1.096666667	71.88	EVM%20prediction%20LG05.575
evm.TU.LG20.582	16.86	17	18.37	31.12	74.02	110.46	17.41	71.86666667	EVM%20prediction%20LG20.582
evm.TU.LG22.459	102.95	121.37	118.05	106.91	62.31	46	114.1233333	71.74	EVM%20prediction%20LG22.459
evm.TU.LG28.256	382.1	405.15	327.6	151.42	60.47	3.17	371.6166667	71.68666667	EVM%20prediction%20LG28.256
evm.TU.LG19.584	23.87	24.89	18.79	77.4	86.56	50.98	22.51666667	71.64666667	EVM%20prediction%20LG19.584
evm.TU.LG24.299	18.05	20.27	13.98	44.04	88.36	82.53	17.43333333	71.64333333	EVM%20prediction%20LG24.299
evm.TU.LG14.242	20.67	22.12	14.83	1.43	88.22	125.24	19.20666667	71.63	EVM%20prediction%20LG14.242
evm.TU.LG20.242	0	0	0	158.18	56.66	0	0	71.61333333	EVM%20prediction%20LG20.242
evm.TU.LG13.468	0.84	0.65	0.99	118.3	61.84	34.68	0.826666667	71.60666667	EVM%20prediction%20LG13.468
evm.TU.LG15.68	14.45	12.74	13.51	135.47	76.37	2.71	13.56666667	71.51666667	EVM%20prediction%20LG15.68
evm.TU.LG18.212	3.23	3.07	2.23	139.71	64.86	9.55	2.843333333	71.37333333	EVM%20prediction%20LG18.212
evm.TU.LG23.183	3.43	7.36	1.61	37.95	80.55	95.6	4.133333333	71.36666667	EVM%20prediction%20LG23.183
evm.TU.LG21.551	123.73	100.61	98.32	129.38	66.77	17.82	107.5533333	71.32333333	EVM%20prediction%20LG21.551
evm.TU.LG33.201	36.48	50.48	60.37	66.2	73.37	74.34	49.11	71.30333333	EVM%20prediction%20LG33.201
evm.TU.LG21.207	77.76	74.06	69.28	92.22	70.8	50.88	73.7	71.3	EVM%20prediction%20LG21.207
evm.TU.LG23.70	2.2	3.53	1.53	44.42	57.72	111.38	2.42	71.17333333	EVM%20prediction%20LG23.70
evm.TU.LG28.89	44.28	22.47	12.7	129.99	47.52	35.94	26.48333333	71.15	EVM%20prediction%20LG28.89
evm.TU.LG30.29	160.1	176.29	145.26	108.89	71.42	32.87	160.55	71.06	EVM%20prediction%20LG30.29
evm.TU.LG03.361	49	47.06	28.7	136.32	72.55	4.25	41.58666667	71.04	EVM%20prediction%20LG03.361
evm.TU.LG37.92	40.01	51.91	41.34	79.93	80.61	52.38	44.42	70.97333333	EVM%20prediction%20LG37.92
evm.TU.LG03.153	1.03	2.66	1.89	44.59	93.32	74.98	1.86	70.96333333	EVM%20prediction%20LG03.153
evm.TU.LG01.193	26.12	27.01	19.74	37.71	71.93	103.08	24.29	70.90666667	EVM%20prediction%20LG01.193
evm.TU.LG28.383	0.38	0.54	0.42	5.18	64.74	142.62	0.446666667	70.84666667	EVM%20prediction%20LG28.383
evm.TU.LG37.123	0	0	0.04	141.34	67.1	4	0.013333333	70.81333333	EVM%20prediction%20LG37.123
evm.TU.LG20.474	0.05	0.27	0.2	151.02	57.23	4.13	0.173333333	70.79333333	EVM%20prediction%20LG20.474
evm.TU.LG04.164	37.12	34.75	30.27	129.34	62.26	20.42	34.04666667	70.67333333	EVM%20prediction%20LG04.164
evm.TU.LG20.625	63.52	102.65	58.42	91.43	66.28	54.28	74.86333333	70.66333333	EVM%20prediction%20LG20.625
evm.TU.LG11.233	112.85	102	76.78	143.86	53.7	14.41	97.21	70.65666667	EVM%20prediction%20LG11.233
evm.TU.LG01.337	36.95	32.54	26.68	53.42	69.84	88.37	32.05666667	70.54333333	EVM%20prediction%20LG01.337
evm.TU.LG01.226	0.2	0.31	0.12	22.33	74.84	114.01	0.21	70.39333333	EVM%20prediction%20LG01.226
evm.TU.LG31.390	0.91	11.95	12.56	106.76	58.69	45.7	8.473333333	70.38333333	EVM%20prediction%20LG31.390
evm.TU.LG18.45	24.1	57.22	37.15	36.09	86.06	88.87	39.49	70.34	EVM%20prediction%20LG18.45
evm.TU.LG07.7	0	0.04	0	126.99	80.97	3.02	0.013333333	70.32666667	EVM%20prediction%20LG07.7
evm.TU.LG36.399	134.37	166.03	149.17	121.49	64.11	25.22	149.8566667	70.27333333	EVM%20prediction%20LG36.399
evm.TU.Contig12.1	158.3	13.69	110.03	159.07	47.57	4.08	94.00666667	70.24	EVM%20prediction%20Contig12.1
evm.TU.LG05.420	20.75	18.25	18.27	66.83	73.05	70.67	19.09	70.18333333	EVM%20prediction%20LG05.420
evm.TU.LG02.769	0	0	0.16	141.54	54.3	14.7	0.053333333	70.18	EVM%20prediction%20LG02.769
evm.TU.LG01.570	38.19	34.94	30.88	128.96	75.24	6.32	34.67	70.17333333	EVM%20prediction%20LG01.570
evm.TU.LG30.424	10.37	14.47	6.01	96.48	63.31	50.32	10.28333333	70.03666667	EVM%20prediction%20LG30.424
evm.TU.LG18.395	15.59	9.49	7.52	72.96	78.75	58.29	10.86666667	70	EVM%20prediction%20LG18.395
evm.TU.LG30.271	398.7	306.12	359.41	151.32	53.35	5.06	354.7433333	69.91	EVM%20prediction%20LG30.271
evm.TU.LG14.397	25.91	17.35	20.94	119.95	63.4	26.26	21.4	69.87	EVM%20prediction%20LG14.397
evm.TU.LG06.331	12.45	11.47	10.63	72.35	71.61	65.47	11.51666667	69.81	EVM%20prediction%20LG06.331
evm.TU.LG20.311	0	0.05	0	174.95	30.45	3.91	0.016666667	69.77	EVM%20prediction%20LG20.311
evm.TU.LG22.277	146	117.48	141.16	94.59	67.06	47.62	134.88	69.75666667	EVM%20prediction%20LG22.277
evm.TU.LG06.185	11.59	30.98	27.63	179.1	22.65	7.51	23.4	69.75333333	EVM%20prediction%20LG06.185
evm.TU.LG26.128	0	0	0.04	137.93	68.39	2.92	0.013333333	69.74666667	EVM%20prediction%20LG26.128
evm.TU.LG14.358	0	0.05	0.06	175.91	30.52	2.59	0.036666667	69.67333333	EVM%20prediction%20LG14.358
evm.TU.LG11.763	35.36	37.96	28.97	96.72	102.95	9.16	34.09666667	69.61	EVM%20prediction%20LG11.763
evm.TU.LG25.436	0	0	0.09	144.03	59.94	4.71	0.03	69.56	EVM%20prediction%20LG25.436
evm.TU.LG33.219	27.05	21.51	15.49	73.4	64.81	70.39	21.35	69.53333333	EVM%20prediction%20LG33.219
evm.TU.LG01.316	86	106.22	68.42	46.46	68.51	93.63	86.88	69.53333333	EVM%20prediction%20LG01.316
evm.TU.LG09.587	123.22	91.16	84.9	75.81	82.62	50.11	99.76	69.51333333	EVM%20prediction%20LG09.587
evm.TU.LG31.229	13.74	16.43	17.63	153.79	50.68	3.94	15.93333333	69.47	EVM%20prediction%20LG31.229
evm.TU.LG04.432	15.58	87.87	9.95	48.94	80.73	78.6	37.8	69.42333333	EVM%20prediction%20LG04.432
evm.TU.LG13.299	26.78	31.9	23.34	71.56	78.52	58.02	27.34	69.36666667	EVM%20prediction%20LG13.299
evm.TU.Contig67.2	9.4	25.37	4.68	115.49	90.26	2	13.15	69.25	EVM%20prediction%20Contig67.2
evm.TU.LG34.316	10.64	13.86	18.6	147.31	57.88	2.47	14.36666667	69.22	EVM%20prediction%20LG34.316
evm.TU.LG01.618	1.3	1.1	0.92	34.16	84.86	88.57	1.106666667	69.19666667	EVM%20prediction%20LG01.618	None
evm.TU.LG30.35	140.99	168.95	168.79	131.62	61.41	14.38	159.5766667	69.13666667	EVM%20prediction%20LG30.35
evm.TU.Contig304.4	129.22	125.23	67.45	75.7	91.84	39.53	107.3	69.02333333	EVM%20prediction%20Contig304.4
evm.TU.LG28.16	268.83	201.76	192.95	143.9	52.31	10.76	221.18	68.99	EVM%20prediction%20LG28.16
evm.TU.LG15.268	15.84	12.97	11.85	116.95	63	26.86	13.55333333	68.93666667	EVM%20prediction%20LG15.268
evm.TU.LG26.587	6.74	5.67	4.19	145.08	58.76	2.96	5.533333333	68.93333333	EVM%20prediction%20LG26.587
evm.TU.LG26.484	85.82	70.11	66.76	35.46	70	101.3	74.23	68.92	EVM%20prediction%20LG26.484
evm.TU.LG11.702	0.02	0.71	0.34	152.64	49.87	4.23	0.356666667	68.91333333	EVM%20prediction%20LG11.702
evm.TU.Contig281.7	80.61	53.79	64.02	138.27	49.27	19.17	66.14	68.90333333	EVM%20prediction%20Contig281.7
evm.TU.LG28.6	9.33	12.05	6.41	68.84	77.48	60.36	9.263333333	68.89333333	EVM%20prediction%20LG28.6
evm.TU.LG32.380	32.13	29.92	19.48	109.38	71.02	26.2	27.17666667	68.86666667	EVM%20prediction%20LG32.380
evm.TU.LG34.315	0.38	0.48	0.18	48.98	69.06	88.56	0.346666667	68.86666667	EVM%20prediction%20LG34.315
evm.TU.LG21.423	189.7	174.92	243.44	105.77	68.94	31.75	202.6866667	68.82	EVM%20prediction%20LG21.423
evm.TU.LG16.385	3.71	6.63	6.95	143.03	60.34	2.96	5.763333333	68.77666667	EVM%20prediction%20LG16.385
evm.TU.LG37.482	8.16	8.25	5.16	87.01	81.13	38.01	7.19	68.71666667	EVM%20prediction%20LG37.482
evm.TU.LG06.595	0.09	0	0.02	133.55	69.5	3.08	0.036666667	68.71	EVM%20prediction%20LG06.595
evm.TU.LG22.391	514.62	419.39	577.67	84.86	73.35	47.9	503.8933333	68.70333333	EVM%20prediction%20LG22.391
evm.TU.LG28.458	1.9	1.64	1.59	77.39	79.45	49.14	1.71	68.66	EVM%20prediction%20LG28.458
evm.TU.LG23.260	133.45	90.23	117.85	80.41	73.84	51.7	113.8433333	68.65	EVM%20prediction%20LG23.260
evm.TU.LG15.179	0	0	0	143.48	56.67	5.77	0	68.64	EVM%20prediction%20LG15.179
evm.TU.LG04.975	1.21	1.64	0.4	133.93	68.08	3.74	1.083333333	68.58333333	EVM%20prediction%20LG04.975
evm.TU.LG20.284	185.71	181.41	159.68	94.65	71.72	39.32	175.6	68.56333333	EVM%20prediction%20LG20.284
evm.TU.LG10.678	184.9	194.58	201.1	80.64	73.57	51.47	193.5266667	68.56	EVM%20prediction%20LG10.678
evm.TU.LG05.263	114.16	111.7	119.28	48.67	71.99	84.81	115.0466667	68.49	EVM%20prediction%20LG05.263
evm.TU.LG07.605	52.4	62.75	29.07	68.72	80.94	55.59	48.07333333	68.41666667	EVM%20prediction%20LG07.605
evm.TU.Contig299.6	49.38	38.12	45.95	137.96	63.4	3.62	44.48333333	68.32666667	EVM%20prediction%20Contig299.6
evm.TU.LG08.399	72.19	80.08	60.5	57.37	70.54	77.01	70.92333333	68.30666667	EVM%20prediction%20LG08.399
evm.TU.LG18.378	44.67	43.79	33.01	83.58	67.09	54.05	40.49	68.24	EVM%20prediction%20LG18.378
evm.TU.LG29.73	0	0.05	0	106.37	97.61	0.57	0.016666667	68.18333333	EVM%20prediction%20LG29.73
evm.TU.Contig46.27	3.45	2.28	2.52	163.42	37.87	2.83	2.75	68.04	EVM%20prediction%20Contig46.27
evm.TU.LG36.110	114.32	71.14	74.25	94.23	66.29	43.37	86.57	67.96333333	EVM%20prediction%20LG36.110
evm.TU.LG09.471	0	0.06	0.03	4.42	74.04	125.36	0.03	67.94	EVM%20prediction%20LG09.471
evm.TU.LG04.6	65.05	98.43	95.2	82.12	72.37	49.19	86.22666667	67.89333333	EVM%20prediction%20LG04.6
evm.TU.LG14.547	0.72	0.66	2.49	25.7	98.15	79.71	1.29	67.85333333	EVM%20prediction%20LG14.547
evm.TU.LG30.119	9.99	13.18	7.62	54.68	71.32	77.47	10.26333333	67.82333333	EVM%20prediction%20LG30.119
evm.TU.LG20.166	1.88	2.92	4.85	121.71	71.23	10.5	3.216666667	67.81333333	EVM%20prediction%20LG20.166
evm.TU.LG30.310	1.44	1.46	0.39	24.1	67.84	111.33	1.096666667	67.75666667	EVM%20prediction%20LG30.310
evm.TU.LG25.395	121.28	93.04	77.04	142.31	56.61	4.34	97.12	67.75333333	EVM%20prediction%20LG25.395
evm.TU.Contig196.2	65.49	67.11	71.88	55.95	78.24	68.94	68.16	67.71	EVM%20prediction%20Contig196.2
evm.TU.LG16.223	602.96	457.3	564.59	118.64	57.82	26.63	541.6166667	67.69666667	EVM%20prediction%20LG16.223
evm.TU.LG14.344	122.09	68.07	66.26	45.59	68.89	88.49	85.47333333	67.65666667	EVM%20prediction%20LG14.344
evm.TU.LG21.175	18.53	18.31	12.73	146.52	50.29	6.13	16.52333333	67.64666667	EVM%20prediction%20LG21.175
evm.TU.Contig307.4	5.2	6.99	4.28	91.83	66.2	44.87	5.49	67.63333333	EVM%20prediction%20Contig307.4
evm.TU.LG02.330	34.86	28.96	22.55	90.03	59.19	53.61	28.79	67.61	EVM%20prediction%20LG02.330
evm.TU.LG38.62	173.93	140.65	128.46	110.27	73.83	18.7	147.68	67.6	EVM%20prediction%20LG38.62
evm.TU.LG32.198	0.12	0.76	0.5	146.5	53.94	2.31	0.46	67.58333333	EVM%20prediction%20LG32.198
evm.TU.LG11.371	65.84	88.02	41.05	22.4	56.26	123.93	64.97	67.53	EVM%20prediction%20LG11.371
evm.TU.Contig273.11	9.57	12.8	8.4	85.23	70.57	46.76	10.25666667	67.52	EVM%20prediction%20Contig273.11
evm.TU.LG38.249	5.71	6.74	3.07	68.74	81.08	52.7	5.173333333	67.50666667	EVM%20prediction%20LG38.249
evm.TU.LG05.267	207.07	229.61	236.87	32.54	96.38	73.46	224.5166667	67.46	EVM%20prediction%20LG05.267
evm.TU.LG15.17	12.74	26.78	27.47	146.21	51.01	5.02	22.33	67.41333333	EVM%20prediction%20LG15.17
evm.TU.LG09.273	0.1	0.19	0.04	13.94	52.03	136.25	0.11	67.40666667	EVM%20prediction%20LG09.273
evm.TU.LG05.184	125.11	103.85	99.2	113.84	59.13	29.06	109.3866667	67.34333333	EVM%20prediction%20LG05.184
evm.TU.LG03.95	4.65	3.74	4.96	119.16	72.2	10.42	4.45	67.26	EVM%20prediction%20LG03.95
evm.TU.LG03.893	61.27	51.36	46.9	130.24	64.49	7	53.17666667	67.24333333	EVM%20prediction%20LG03.893
evm.TU.LG27.131	0.04	0.17	0.14	135.92	62.48	3.19	0.116666667	67.19666667	EVM%20prediction%20LG27.131
evm.TU.LG33.119	187.76	178.13	151.35	83.49	72.57	45.43	172.4133333	67.16333333	EVM%20prediction%20LG33.119
evm.TU.LG07.657	62.33	57.9	40.08	81.33	74.33	45.59	53.43666667	67.08333333	EVM%20prediction%20LG07.657
evm.TU.LG04.216	5.12	6.24	6.08	57.7	77.73	65.75	5.813333333	67.06	EVM%20prediction%20LG04.216
evm.TU.LG20.33	21.62	16.03	14.69	98.41	67.08	35.37	17.44666667	66.95333333	EVM%20prediction%20LG20.33
evm.TU.LG34.340	20.31	22.95	12.18	74.73	70.1	56.01	18.48	66.94666667	EVM%20prediction%20LG34.340
evm.TU.LG18.413	38.53	34.74	28.69	123.95	62.94	13.86	33.98666667	66.91666667	EVM%20prediction%20LG18.413
evm.TU.LG11.47	20.66	24.19	28.34	45.11	76.62	78.9	24.39666667	66.87666667	EVM%20prediction%20LG11.47
evm.TU.LG11.731	131.1	80.6	85.59	61.61	81.32	57.59	99.09666667	66.84	EVM%20prediction%20LG11.731
evm.TU.LG32.462	0	0.09	0	134.16	60.24	6.08	0.03	66.82666667	EVM%20prediction%20LG32.462
evm.TU.LG11.145	27.74	32.79	17.34	122.34	61.33	16.77	25.95666667	66.81333333	EVM%20prediction%20LG11.145
evm.TU.LG07.168	41.01	41.93	41.36	84.17	85.26	30.83	41.43333333	66.75333333	EVM%20prediction%20LG07.168
evm.TU.LG18.49	24.06	27.49	16.61	103.6	67.31	29.18	22.72	66.69666667	EVM%20prediction%20LG18.49
evm.TU.LG18.496	56.25	55.2	39.54	73.5	61.72	64.84	50.33	66.68666667	EVM%20prediction%20LG18.496
evm.TU.LG24.494	268.56	230.04	269.21	71.7	70.89	57.44	255.9366667	66.67666667	EVM%20prediction%20LG24.494
evm.TU.LG19.360	29.82	44.33	30.94	76.75	91.67	31.58	35.03	66.66666667	EVM%20prediction%20LG19.360
evm.TU.LG15.161	6.88	5.18	4.96	118.79	70.6	10.52	5.673333333	66.63666667	EVM%20prediction%20LG15.161
evm.TU.LG16.326	31.42	36.59	33.67	30.93	89.8	78.51	33.89333333	66.41333333	EVM%20prediction%20LG16.326
evm.TU.LG38.336	8.8	11.36	12.64	75.92	69.73	53.53	10.93333333	66.39333333	EVM%20prediction%20LG38.336
evm.TU.LG01.731	185.34	155.84	185.59	107.31	61.08	30.75	175.59	66.38	EVM%20prediction%20LG01.731
evm.TU.LG17.255	0.07	0.07	0.25	138.89	55.13	4.66	0.13	66.22666667	EVM%20prediction%20LG17.255
evm.TU.LG30.514	94.5	118.23	130.33	131.1	56.23	11.24	114.3533333	66.19	EVM%20prediction%20LG30.514
evm.TU.LG15.3	6.65	8.36	7.23	130.29	62.76	5.49	7.413333333	66.18	EVM%20prediction%20LG15.3
evm.TU.LG01.677	1.62	1.24	1.76	132.63	59.78	5.99	1.54	66.13333333	EVM%20prediction%20LG01.677
evm.TU.LG07.575	27.04	28.02	19.92	39.65	75.71	83.03	24.99333333	66.13	EVM%20prediction%20LG07.575
evm.TU.LG05.656	48.23	53.77	37.96	70.26	69.59	58.32	46.65333333	66.05666667	EVM%20prediction%20LG05.656
evm.TU.LG15.196	103.05	225.15	136.34	47.18	65.31	85.43	154.8466667	65.97333333	EVM%20prediction%20LG15.196
evm.TU.LG05.348	0	0.06	0.04	128.56	65.87	3.36	0.033333333	65.93	EVM%20prediction%20LG05.348
evm.TU.LG07.379	376.29	246.69	312.41	107.12	56.83	33.41	311.7966667	65.78666667	EVM%20prediction%20LG07.379
evm.TU.LG08.531	0	0	0.2	84.68	106.76	5.88	0.066666667	65.77333333	EVM%20prediction%20LG08.531
evm.TU.LG08.90	53.75	37.85	62.72	57.94	76.44	62.92	51.44	65.76666667	EVM%20prediction%20LG08.90
evm.TU.LG03.753	0.68	1.84	6.65	3.21	38.08	156	3.056666667	65.76333333	EVM%20prediction%20LG03.753
evm.TU.LG01.227	0.62	0.25	0.37	72.88	56.86	67.5	0.413333333	65.74666667	EVM%20prediction%20LG01.227
evm.TU.LG32.498	382.24	296.24	327.48	48.87	64.36	83.99	335.32	65.74	EVM%20prediction%20LG32.498
evm.TU.LG18.359	9.03	5.39	7.21	124.7	68.49	3.98	7.21	65.72333333	EVM%20prediction%20LG18.359
evm.TU.LG04.1051	24.32	14.56	14.58	35.71	72.51	88.93	17.82	65.71666667	EVM%20prediction%20LG04.1051
evm.TU.LG15.564	315.45	265.31	267.41	131.08	59.18	6.71	282.7233333	65.65666667	EVM%20prediction%20LG15.564
evm.TU.LG02.727	0	0	0.46	121.44	72.07	3.46	0.153333333	65.65666667	EVM%20prediction%20LG02.727
evm.TU.LG28.372	381.46	277.59	334.08	30.56	73.1	93.28	331.0433333	65.64666667	EVM%20prediction%20LG28.372
evm.TU.LG03.591	32.06	30.66	20.64	117.48	57.65	21.51	27.78666667	65.54666667	EVM%20prediction%20LG03.591
evm.TU.LG05.67	48.06	35.34	29.75	91.68	70.91	34.04	37.71666667	65.54333333	EVM%20prediction%20LG05.67
evm.TU.LG37.300	0	0.12	0	6.95	59.88	129.62	0.04	65.48333333	EVM%20prediction%20LG37.300
evm.TU.LG16.152	273.43	279.39	264.09	71.76	66.75	57.78	272.3033333	65.43	EVM%20prediction%20LG16.152
evm.TU.LG18.522	30.5	27.88	24.79	67.16	78.29	50.61	27.72333333	65.35333333	EVM%20prediction%20LG18.522
evm.TU.LG28.483	184.97	181.8	159.28	68.59	70.18	57.15	175.35	65.30666667	EVM%20prediction%20LG28.483
evm.TU.LG25.145	605.75	554.9	559.46	55.58	73.06	67.17	573.37	65.27	EVM%20prediction%20LG25.145
evm.TU.LG20.34	437.82	465.74	533.23	115.04	62.24	18.44	478.93	65.24	EVM%20prediction%20LG20.34
evm.TU.LG18.150	3.76	3.31	1.74	169.58	22.96	3.01	2.936666667	65.18333333	EVM%20prediction%20LG18.150
evm.TU.LG24.511	14.48	8.03	13.58	120.53	54.39	20.42	12.03	65.11333333	EVM%20prediction%20LG24.511
evm.TU.LG14.461	57.05	44.07	43.6	47.12	60.44	87.65	48.24	65.07	EVM%20prediction%20LG14.461
evm.TU.LG15.472	13.98	15.32	8.55	66.57	74.28	54.32	12.61666667	65.05666667	EVM%20prediction%20LG15.472
evm.TU.LG32.475	54.28	43.13	43.26	116.67	61.71	16.67	46.89	65.01666667	EVM%20prediction%20LG32.475
evm.TU.LG08.430	43.84	41.78	37.12	106.4	58.89	29.59	40.91333333	64.96	EVM%20prediction%20LG08.430
evm.TU.LG19.140	0	0.04	0	19.91	55.99	118.88	0.013333333	64.92666667	EVM%20prediction%20LG19.140
evm.TU.LG14.375	136.96	128.7	135.7	79.83	70.4	44.52	133.7866667	64.91666667	EVM%20prediction%20LG14.375
evm.TU.LG18.446	68.62	15.51	103.61	77.3	71.33	46.11	62.58	64.91333333	EVM%20prediction%20LG18.446
evm.TU.LG02.327	0	0	0	24.51	67.58	102.65	0	64.91333333	EVM%20prediction%20LG02.327
evm.TU.LG26.197	5.05	6.4	3.62	24.06	77.29	93.35	5.023333333	64.9	EVM%20prediction%20LG26.197
evm.TU.LG31.396	13.48	21.91	12.11	44.61	70.29	79.77	15.83333333	64.89	EVM%20prediction%20LG31.396
evm.TU.LG10.584	1.42	2.46	1.88	80.09	61.52	53.03	1.92	64.88	EVM%20prediction%20LG10.584
evm.TU.LG27.195	184.24	152.85	162.39	59.77	72.57	62.05	166.4933333	64.79666667	EVM%20prediction%20LG27.195
evm.TU.LG24.528	20.17	24.24	14.11	45.65	80.31	68.41	19.50666667	64.79	EVM%20prediction%20LG24.528
evm.TU.LG14.458	43.67	41.81	37.31	93.33	65.59	35.31	40.93	64.74333333	EVM%20prediction%20LG14.458
evm.TU.LG14.52	25.18	14.82	12.33	114.34	73.74	6.07	17.44333333	64.71666667	EVM%20prediction%20LG14.52
evm.TU.LG06.464	28.18	44.75	32	58.04	76.64	59.42	34.97666667	64.7	EVM%20prediction%20LG06.464	None
evm.TU.LG30.156	0.02	0	0	136.27	54.51	3.23	0.006666667	64.67	EVM%20prediction%20LG30.156
evm.TU.LG07.153	80.24	73.72	79.26	125.31	53.68	14.99	77.74	64.66	EVM%20prediction%20LG07.153
evm.TU.LG12.591	27.56	45.85	32.59	80.93	72.44	40.61	35.33333333	64.66	EVM%20prediction%20LG12.591
evm.TU.LG22.535	22	51.46	23.45	65.39	82.51	46.05	32.30333333	64.65	EVM%20prediction%20LG22.535
evm.TU.LG26.149	1.01	1.47	0	51.72	71.73	70.46	0.826666667	64.63666667	EVM%20prediction%20LG26.149
evm.TU.LG13.261	19.38	25.24	27.89	23.34	78.56	91.76	24.17	64.55333333	EVM%20prediction%20LG13.261
evm.TU.LG02.86	60.24	54.4	28.19	150.26	33.16	10.14	47.61	64.52	EVM%20prediction%20LG02.86
evm.TU.LG24.138	76.87	93.8	56.58	71.57	97.77	24.2	75.75	64.51333333	EVM%20prediction%20LG24.138
evm.TU.LG29.8	9.58	9.45	5.6	120.64	45.84	26.95	8.21	64.47666667	EVM%20prediction%20LG29.8
evm.TU.LG06.270	164.84	191.33	144.55	121.01	54.71	17.59	166.9066667	64.43666667	EVM%20prediction%20LG06.270
evm.TU.LG26.68	9.53	9.01	10.82	38.82	66.4	88.01	9.786666667	64.41	EVM%20prediction%20LG26.68
evm.TU.LG34.363	106.63	106.34	78.79	73.51	70.99	48.46	97.25333333	64.32	EVM%20prediction%20LG34.363
evm.TU.LG27.26	36.56	53.18	9.99	48.52	78.14	66.11	33.24333333	64.25666667	EVM%20prediction%20LG27.26
evm.TU.LG30.158	11.57	12.97	7.05	15.24	62.65	114.87	10.53	64.25333333	EVM%20prediction%20LG30.158
evm.TU.LG38.154	18.84	21.83	27.74	61.93	55.78	74.99	22.80333333	64.23333333	EVM%20prediction%20LG38.154
evm.TU.LG16.129	0	78.41	99.55	0	119.54	73.15	59.32	64.23	EVM%20prediction%20LG16.129
evm.TU.LG06.504	7.32	5.44	5.89	74.63	63.88	54.06	6.216666667	64.19	EVM%20prediction%20LG06.504
evm.TU.LG16.243	159.58	149.03	141.4	103.84	68.56	20.1	150.0033333	64.16666667	EVM%20prediction%20LG16.243
evm.TU.LG15.215	97.84	128.95	89.5	60.01	60.8	71.54	105.43	64.11666667	EVM%20prediction%20LG15.215
evm.TU.LG19.620	286.58	241.63	272.4	86.58	59.5	46.23	266.87	64.10333333	EVM%20prediction%20LG19.620
evm.TU.LG07.663	0.35	2.33	0.34	127.18	61.32	3.79	1.006666667	64.09666667	EVM%20prediction%20LG07.663
evm.TU.LG02.15	0	0.42	2.66	127.82	61.97	2.39	1.026666667	64.06	EVM%20prediction%20LG02.15
evm.TU.LG02.317	726.72	529.06	530.48	77.69	60.65	53.81	595.42	64.05	EVM%20prediction%20LG02.317
evm.TU.LG12.623	70.79	59.6	42.72	85.71	67.53	38.85	57.70333333	64.03	EVM%20prediction%20LG12.623
evm.TU.LG11.585	42.49	45.57	45.79	88.15	64.61	39.23	44.61666667	63.99666667	EVM%20prediction%20LG11.585
evm.TU.LG23.350	52.36	48.3	34.72	105.81	61.71	24.2	45.12666667	63.90666667	EVM%20prediction%20LG23.350
evm.TU.LG37.377	0.05	0.03	0.03	118.98	68.61	4.09	0.036666667	63.89333333	EVM%20prediction%20LG37.377
evm.TU.LG17.302	31.94	32.58	25.66	58.67	58.8	74.11	30.06	63.86	EVM%20prediction%20LG17.302
evm.TU.LG01.145	57.09	54.79	38.5	89.48	55.61	46.38	50.12666667	63.82333333	EVM%20prediction%20LG01.145
evm.TU.LG14.213	0.27	0.43	0.28	21.95	76.04	93.41	0.326666667	63.8	EVM%20prediction%20LG14.213
evm.TU.LG07.682	49.93	64.09	42.7	38.33	58.63	94.26	52.24	63.74	EVM%20prediction%20LG07.682
evm.TU.LG26.379	12.36	8.81	10.31	61.07	70.22	59.92	10.49333333	63.73666667	EVM%20prediction%20LG26.379
evm.TU.LG18.67	22.06	20.69	16.48	70.24	70.99	49.9	19.74333333	63.71	EVM%20prediction%20LG18.67
evm.TU.LG22.229	20.13	18.21	12.3	65.56	69.66	55.63	16.88	63.61666667	EVM%20prediction%20LG22.229
evm.TU.LG26.548	8.2	6.75	5.81	99.1	57.37	34.35	6.92	63.60666667	EVM%20prediction%20LG26.548
evm.TU.LG09.72	1.68	2.11	15.75	82.23	89.47	19.06	6.513333333	63.58666667	EVM%20prediction%20LG09.72
evm.TU.LG24.177	9.5	11.86	5.71	92.75	64.26	33.73	9.023333333	63.58	EVM%20prediction%20LG24.177
evm.TU.LG16.382	37.01	43.51	34.1	64.46	67.11	58.89	38.20666667	63.48666667	EVM%20prediction%20LG16.382
evm.TU.Contig369.1	2.08	2.71	2.15	20.01	107.38	63.01	2.313333333	63.46666667	EVM%20prediction%20Contig369.1
evm.TU.LG20.563	14.56	13.76	13.17	132.8	53.9	3.69	13.83	63.46333333	EVM%20prediction%20LG20.563
evm.TU.LG30.360	30.53	33.15	25.04	107.35	56.98	25.93	29.57333333	63.42	EVM%20prediction%20LG30.360
evm.TU.LG08.79	2	3.48	5.67	67.41	97.16	25.68	3.716666667	63.41666667	EVM%20prediction%20LG08.79
evm.TU.LG37.26	2.63	1.03	0.96	77.05	56.3	56.83	1.54	63.39333333	EVM%20prediction%20LG37.26
evm.TU.LG03.908	33.86	25.72	19.45	50.99	73.62	65.5	26.34333333	63.37	EVM%20prediction%20LG03.908
evm.TU.LG05.339	0.03	0.09	0.18	102.9	85.15	1.95	0.1	63.33333333	EVM%20prediction%20LG05.339
evm.TU.LG27.70	112.24	114.87	139.21	112.55	53.82	23.55	122.1066667	63.30666667	EVM%20prediction%20LG27.70
evm.TU.LG37.346	0.41	0.21	0.06	10.66	70.6	108.56	0.226666667	63.27333333	EVM%20prediction%20LG37.346
evm.TU.LG13.4	1.9	69.36	13.59	36.74	35.9	117.16	28.28333333	63.26666667	EVM%20prediction%20LG13.4
evm.TU.LG30.333	13.83	12.23	7.33	24.89	79.24	85.38	11.13	63.17	EVM%20prediction%20LG30.333
evm.TU.LG10.295	8.64	7.93	8.26	104.01	64.32	21.14	8.276666667	63.15666667	EVM%20prediction%20LG10.295
evm.TU.LG18.41	2.74	3.47	2.3	128.75	49.02	11.64	2.836666667	63.13666667	EVM%20prediction%20LG18.41
evm.TU.LG09.483	229.36	194.83	200.67	68.38	56.42	64.49	208.2866667	63.09666667	EVM%20prediction%20LG09.483
evm.TU.LG03.471	0.4	0.94	0.39	98.67	63.75	26.83	0.576666667	63.08333333	EVM%20prediction%20LG03.471
evm.TU.LG19.643	0	0	0	3.98	66.25	118.96	0	63.06333333	EVM%20prediction%20LG19.643
evm.TU.LG24.393	3.72	2.37	1.32	39.61	60.37	89.2	2.47	63.06	EVM%20prediction%20LG24.393
evm.TU.LG36.25	39.42	42.83	50.18	53.6	72.17	63.31	44.14333333	63.02666667	EVM%20prediction%20LG36.25
evm.TU.LG11.393	7.98	4.5	4.61	14.06	71.47	103.37	5.696666667	62.96666667	EVM%20prediction%20LG11.393
evm.TU.LG08.356	37.76	25.24	25.32	16.18	67.01	105.69	29.44	62.96	EVM%20prediction%20LG08.356
evm.TU.LG03.261	31.88	25.41	28.39	59.06	67.93	61.67	28.56	62.88666667	EVM%20prediction%20LG03.261
evm.TU.Contig54.3	12.93	26.44	6.63	93.79	78.41	16.46	15.33333333	62.88666667	EVM%20prediction%20Contig54.3
evm.TU.LG15.228	153.1	134.8	121.28	97.12	61.07	30.38	136.3933333	62.85666667	EVM%20prediction%20LG15.228
evm.TU.LG29.89	8.99	10.59	8.98	56.5	101.2	30.71	9.52	62.80333333	EVM%20prediction%20LG29.89
evm.TU.LG20.399	197.43	161.2	142.41	77.37	66.88	44.15	167.0133333	62.8	EVM%20prediction%20LG20.399
evm.TU.LG26.239	68.58	106.54	50.5	43.73	61.51	83.12	75.20666667	62.78666667	EVM%20prediction%20LG26.239
evm.TU.LG07.601	95.89	72.01	95.97	89.24	63.92	35.15	87.95666667	62.77	EVM%20prediction%20LG07.601
evm.TU.LG29.228	45.2	56.39	42.69	74.64	64.35	49.3	48.09333333	62.76333333	EVM%20prediction%20LG29.228
evm.TU.LG05.93	58.66	49.01	55.01	25.54	74.98	87.67	54.22666667	62.73	EVM%20prediction%20LG05.93
evm.TU.LG15.149	256	206.69	247.95	103.05	63.86	21.27	236.88	62.72666667	EVM%20prediction%20LG15.149
evm.TU.LG20.572	10.14	6.31	16.01	40.73	63.42	83.98	10.82	62.71	EVM%20prediction%20LG20.572
evm.TU.LG28.325	43.66	43.76	40.02	104.27	53.73	29.82	42.48	62.60666667	EVM%20prediction%20LG28.325
evm.TU.LG25.373	0	0.02	0	3.97	97.12	86.39	0.006666667	62.49333333	EVM%20prediction%20LG25.373
evm.TU.LG09.284	0	0	0	133.18	48.36	5.81	0	62.45	EVM%20prediction%20LG09.284
evm.TU.LG18.19	4.35	2.18	3.5	61.99	73.61	51.74	3.343333333	62.44666667	EVM%20prediction%20LG18.19
evm.TU.LG23.345	4.37	2.89	2.16	124.3	58.91	4.08	3.14	62.43	EVM%20prediction%20LG23.345
evm.TU.LG33.305	6.63	9.37	4.96	123.69	57.37	6.14	6.986666667	62.4	EVM%20prediction%20LG33.305
evm.TU.LG01.515	6.23	10.59	3.52	27.39	66.19	93.59	6.78	62.39	EVM%20prediction%20LG01.515
evm.TU.LG01.92	6.78	5.62	5.79	125.12	46.83	15.04	6.063333333	62.33	EVM%20prediction%20LG01.92
evm.TU.LG22.252	8.71	3.69	4.23	90.21	60.91	35.83	5.543333333	62.31666667	EVM%20prediction%20LG22.252
evm.TU.LG25.362	90.11	47.9	67.08	63.14	68.21	55.46	68.36333333	62.27	EVM%20prediction%20LG25.362
evm.TU.LG28.137	97.5	81.79	57.79	66.86	59.67	60.18	79.02666667	62.23666667	EVM%20prediction%20LG28.137
evm.TU.LG21.197	17.87	16.71	15.61	43.48	65.72	77.36	16.73	62.18666667	EVM%20prediction%20LG21.197
evm.TU.LG11.24	0.49	1.86	0.46	96.31	57.82	32.37	0.936666667	62.16666667	EVM%20prediction%20LG11.24
evm.TU.LG28.210	145.11	147.67	167.96	123.28	57.63	5.49	153.58	62.13333333	EVM%20prediction%20LG28.210
evm.TU.LG19.516	153.65	162.24	124.95	41.62	70.64	73.89	146.9466667	62.05	EVM%20prediction%20LG19.516
evm.TU.LG04.607	112.68	77.62	36.45	24.63	62.67	98.71	75.58333333	62.00333333	EVM%20prediction%20LG04.607
evm.TU.LG25.59	27.72	42.49	36.15	80.27	72.39	33.31	35.45333333	61.99	EVM%20prediction%20LG25.59
evm.TU.LG18.325	0	1.53	1.28	43.32	69.8	72.77	0.936666667	61.96333333	EVM%20prediction%20LG18.325	None
evm.TU.LG08.102	82.31	86.63	37.94	64.05	51.02	70.69	68.96	61.92	EVM%20prediction%20LG08.102
evm.TU.LG27.452	141.49	149.09	147.77	69.52	63.9	52.18	146.1166667	61.86666667	EVM%20prediction%20LG27.452
evm.TU.LG20.436	131.93	121.59	108.36	86.44	56.58	42.57	120.6266667	61.86333333	EVM%20prediction%20LG20.436
evm.TU.LG09.123	67.86	58.04	53.04	32.11	63.84	89.55	59.64666667	61.83333333	EVM%20prediction%20LG09.123
evm.TU.LG30.633	4.25	3.53	7.28	95.33	68.95	20.91	5.02	61.73	EVM%20prediction%20LG30.633
evm.TU.LG04.659	102.46	101.83	103.9	96.29	68.85	19.6	102.73	61.58	EVM%20prediction%20LG04.659
evm.TU.LG25.182	0.97	3.27	0.73	28.69	82.94	72.82	1.656666667	61.48333333	EVM%20prediction%20LG25.182
evm.TU.LG04.954	172.25	145.42	155.82	70.43	64.52	49.35	157.83	61.43333333	EVM%20prediction%20LG04.954
evm.TU.LG01.259	2.07	11.66	0.93	14.23	73.83	95.88	4.886666667	61.31333333	EVM%20prediction%20LG01.259	None
evm.TU.LG29.358	71.32	77.37	50.21	9.9	69.22	104.71	66.3	61.27666667	EVM%20prediction%20LG29.358
evm.TU.LG07.333	0.8	2.23	1.12	34.06	45.29	104.46	1.383333333	61.27	EVM%20prediction%20LG07.333
evm.TU.LG01.389	70.56	32.95	47.76	122.57	58.42	2.68	50.42333333	61.22333333	EVM%20prediction%20LG01.389
evm.TU.LG05.796	7.4	5.13	6.63	132.04	48.34	3.16	6.386666667	61.18	EVM%20prediction%20LG05.796
evm.TU.LG32.54	179.77	159.06	150.83	100.18	56.05	27.28	163.22	61.17	EVM%20prediction%20LG32.54
evm.TU.LG07.536	77.7	71.78	70.13	18.52	50.14	114.74	73.20333333	61.13333333	EVM%20prediction%20LG07.536
evm.TU.LG05.785	10.87	6.67	6.02	130.31	42.31	10.71	7.853333333	61.11	EVM%20prediction%20LG05.785
evm.TU.LG04.544	47.35	54.73	40.16	30.58	64.68	88.07	47.41333333	61.11	EVM%20prediction%20LG04.544
evm.TU.LG11.245	16.63	13.35	8.94	39.84	123.88	19.59	12.97333333	61.10333333	EVM%20prediction%20LG11.245
evm.TU.LG21.206	45.28	59.84	51.7	56.1	46.38	80.71	52.27333333	61.06333333	EVM%20prediction%20LG21.206
evm.TU.LG34.396	88.63	93.82	60.46	39.58	60.55	83.02	80.97	61.05	EVM%20prediction%20LG34.396
evm.TU.LG36.24	10.32	22.98	21.35	116.17	58.84	7.79	18.21666667	60.93333333	EVM%20prediction%20LG36.24
evm.TU.LG09.317	20.81	23.3	22.07	36.12	68.58	77.81	22.06	60.83666667	EVM%20prediction%20LG09.317
evm.TU.LG05.576	312.77	411.71	266.5	32.05	49.45	100.99	330.3266667	60.83	EVM%20prediction%20LG05.576
evm.TU.LG31.457	41.45	46.51	66.49	52.56	65.68	64.25	51.48333333	60.83	EVM%20prediction%20LG31.457
evm.TU.LG03.131	36.62	48.65	25.58	117.76	60.03	4.65	36.95	60.81333333	EVM%20prediction%20LG03.131
evm.TU.LG37.93	0.37	0.01	0.4	139.32	40.72	2.39	0.26	60.81	EVM%20prediction%20LG37.93
evm.TU.Contig295.1	0.2	0.81	0.2	123.67	55.62	3.01	0.403333333	60.76666667	EVM%20prediction%20Contig295.1
evm.TU.LG38.33	0.04	0	0	128.23	50.65	3.26	0.013333333	60.71333333	EVM%20prediction%20LG38.33
evm.TU.LG12.579	169.42	184.58	129.65	78.19	80.71	23.09	161.2166667	60.66333333	EVM%20prediction%20LG12.579
evm.TU.LG27.488	3.09	3.46	3.89	122.25	54.77	4.95	3.48	60.65666667	EVM%20prediction%20LG27.488
evm.TU.LG05.401	289.56	284.43	317.7	66.08	66.33	49.43	297.23	60.61333333	EVM%20prediction%20LG05.401
evm.TU.LG25.331	21.58	16.71	12.01	82.94	63.81	35.05	16.76666667	60.6	EVM%20prediction%20LG25.331
evm.TU.Contig157.5	62.87	115.26	148.49	129.84	31.88	20.04	108.8733333	60.58666667	EVM%20prediction%20Contig157.5
evm.TU.LG27.455	11.16	10.69	2.41	91.52	73.29	16.95	8.086666667	60.58666667	EVM%20prediction%20LG27.455
evm.TU.LG11.259	289.88	246.54	304.35	90.44	50.67	40.6	280.2566667	60.57	EVM%20prediction%20LG11.259
evm.TU.LG19.234	0	0	0	6.99	65.37	109.34	0	60.56666667	EVM%20prediction%20LG19.234
evm.TU.LG23.605	0	0	0	102.66	57.75	21.17	0	60.52666667	EVM%20prediction%20LG23.605
evm.TU.LG20.276	24.93	22.79	15.5	34.5	64.31	82.76	21.07333333	60.52333333	EVM%20prediction%20LG20.276
evm.TU.LG14.27	0.07	0.03	0.09	117.33	61.38	2.82	0.063333333	60.51	EVM%20prediction%20LG14.27
evm.TU.LG34.196	19.79	17.38	14.4	109.46	56.26	15.64	17.19	60.45333333	EVM%20prediction%20LG34.196
evm.TU.LG26.135	2.54	3.17	2.01	117.29	52.56	11.33	2.573333333	60.39333333	EVM%20prediction%20LG26.135
evm.TU.LG12.105	112.26	71.82	85.04	77.35	59.33	44.49	89.70666667	60.39	EVM%20prediction%20LG12.105
evm.TU.LG07.74	0.05	0.17	0	125.74	51.68	3.7	0.073333333	60.37333333	EVM%20prediction%20LG07.74
evm.TU.LG01.889	36.01	44.46	40.02	91.81	64.13	25.1	40.16333333	60.34666667	EVM%20prediction%20LG01.889
evm.TU.LG33.55	19.18	17.65	20.88	80.07	69.26	31.35	19.23666667	60.22666667	EVM%20prediction%20LG33.55
evm.TU.LG01.935	0.03	0	0	121.6	55.95	2.9	0.01	60.15	EVM%20prediction%20LG01.935
evm.TU.LG15.191	12.16	6.26	25.8	121.23	56.95	2.22	14.74	60.13333333	EVM%20prediction%20LG15.191
evm.TU.LG24.45	0.56	3.53	1.82	116.46	59.67	4.22	1.97	60.11666667	EVM%20prediction%20LG24.45
evm.TU.LG03.156	48.41	33.67	20.84	57	75.01	48.25	34.30666667	60.08666667	EVM%20prediction%20LG03.156
evm.TU.LG17.48	54.52	56.15	43.83	47.78	72.33	60.07	51.5	60.06	EVM%20prediction%20LG17.48
evm.TU.LG13.178	0	0	0	146.15	31.67	2.29	0	60.03666667	EVM%20prediction%20LG13.178
evm.TU.LG24.317	18.62	18.43	11.26	128.02	48.71	3.35	16.10333333	60.02666667	EVM%20prediction%20LG24.317
evm.TU.LG10.465	645.95	470.07	415.1	103.87	55.92	20.23	510.3733333	60.00666667	EVM%20prediction%20LG10.465
evm.TU.LG04.817	0.67	6.79	3.63	58.45	51.44	70.12	3.696666667	60.00333333	EVM%20prediction%20LG04.817
evm.TU.LG07.96	90.14	85.97	81.47	68.73	55.19	55.55	85.86	59.82333333	EVM%20prediction%20LG07.96
evm.TU.LG25.56	680.96	584.96	660.32	103.23	58.6	17.49	642.08	59.77333333	EVM%20prediction%20LG25.56
evm.TU.LG05.51	20.73	18.98	11.39	16.56	77.44	85.27	17.03333333	59.75666667	EVM%20prediction%20LG05.51
evm.TU.LG26.395	21.32	33.82	19.88	109.57	60.35	9.2	25.00666667	59.70666667	EVM%20prediction%20LG26.395
evm.TU.LG19.143	33.07	23.59	0	51.35	58.46	69.16	18.88666667	59.65666667	EVM%20prediction%20LG19.143
evm.TU.LG30.121	59.97	48.31	55.28	36.16	61.76	81.05	54.52	59.65666667	EVM%20prediction%20LG30.121
evm.TU.LG27.395	30.53	32.8	22.92	111.72	42.17	24.97	28.75	59.62	EVM%20prediction%20LG27.395
evm.TU.LG18.36	0.38	0.18	0.04	39.18	69.92	69.67	0.2	59.59	EVM%20prediction%20LG18.36
evm.TU.LG07.614	37.2	36.13	25.75	87.74	63.21	27.49	33.02666667	59.48	EVM%20prediction%20LG07.614
evm.TU.Contig184.5	47.59	51.33	45.66	54.76	65.91	57.72	48.19333333	59.46333333	EVM%20prediction%20Contig184.5
evm.TU.LG24.371	101.77	88.9	72.19	75.06	48.31	54.97	87.62	59.44666667	EVM%20prediction%20LG24.371
evm.TU.LG13.335	1029.17	825.8	1091.07	116.91	56.12	5.2	982.0133333	59.41	EVM%20prediction%20LG13.335
evm.TU.LG17.566	16.43	13.15	13.46	134.96	40.94	2.31	14.34666667	59.40333333	EVM%20prediction%20LG17.566
evm.TU.Contig219.2	0	7.21	0	77.67	71.56	28.97	2.403333333	59.4	EVM%20prediction%20Contig219.2
evm.TU.LG26.295	27.36	19.13	17.45	126.07	49.04	2.85	21.31333333	59.32	EVM%20prediction%20LG26.295
evm.TU.LG23.244	5.27	7.14	6.08	72.47	56.23	49.26	6.163333333	59.32	EVM%20prediction%20LG23.244
evm.TU.LG36.487	16.95	11.28	10.24	85.25	60.43	32.17	12.82333333	59.28333333	EVM%20prediction%20LG36.487
evm.TU.LG35.235	227.46	237.89	222.93	66.6	64.73	46.3	229.4266667	59.21	EVM%20prediction%20LG35.235
evm.TU.LG10.85	0	0	0	128.92	45.35	3.21	0	59.16	EVM%20prediction%20LG10.85
evm.TU.LG06.355	46.38	51	67.91	53.86	70.1	53.51	55.09666667	59.15666667	EVM%20prediction%20LG06.355
evm.TU.LG19.108	4.06	3.67	2.44	29.14	69.99	78.31	3.39	59.14666667	EVM%20prediction%20LG19.108
evm.TU.LG10.353	0.09	0.22	0.15	22.42	64.93	89.92	0.153333333	59.09	EVM%20prediction%20LG10.353
evm.TU.LG01.610	90.05	86.81	65.52	76.28	61.88	39.11	80.79333333	59.09	EVM%20prediction%20LG01.610
evm.TU.Contig266.1	8.39	8.58	6.54	96.52	62.15	18.57	7.836666667	59.08	EVM%20prediction%20Contig266.1
evm.TU.LG13.112	97.75	115.24	88.52	43.42	64.95	68.81	100.5033333	59.06	EVM%20prediction%20LG13.112
evm.TU.LG09.540	8.91	10.94	6.73	44.33	82.78	49.99	8.86	59.03333333	EVM%20prediction%20LG09.540
evm.TU.LG09.89	4.1	3.73	3.08	60.33	51.26	65.43	3.636666667	59.00666667	EVM%20prediction%20LG09.89
evm.TU.LG29.290	0.04	0.31	0.13	22.67	44.9	109.31	0.16	58.96	EVM%20prediction%20LG29.290
evm.TU.LG13.61	16.96	16.94	10.08	74.36	64.31	38.16	14.66	58.94333333	EVM%20prediction%20LG13.61
evm.TU.LG01.340	58.02	68.44	34.04	108.94	59	8.83	53.5	58.92333333	EVM%20prediction%20LG01.340
evm.TU.LG09.547	11.86	17.75	8.58	57.84	64.56	54.26	12.73	58.88666667	EVM%20prediction%20LG09.547
evm.TU.LG18.594	80.01	110.27	78.14	84.08	62.75	29.83	89.47333333	58.88666667	EVM%20prediction%20LG18.594
evm.TU.LG02.781	0	0	0	125.02	49.75	1.74	0	58.83666667	EVM%20prediction%20LG02.781
evm.TU.LG23.246	14.15	13.19	7.84	66.33	62.49	47.58	11.72666667	58.8	EVM%20prediction%20LG23.246
evm.TU.LG07.437	0.08	0.52	0.21	15.56	66.55	94.17	0.27	58.76	EVM%20prediction%20LG07.437
evm.TU.LG07.563	53.78	63.78	37.05	66.3	68.43	41.11	51.53666667	58.61333333	EVM%20prediction%20LG07.563
evm.TU.LG18.319	123.17	107.36	82.63	55.28	68.96	51.5	104.3866667	58.58	EVM%20prediction%20LG18.319
evm.TU.LG20.452	91.7	67.63	69.59	20.95	81.36	73.35	76.30666667	58.55333333	EVM%20prediction%20LG20.452
evm.TU.LG35.84	2.74	1.19	1.06	68.66	64.37	42.52	1.663333333	58.51666667	EVM%20prediction%20LG35.84
evm.TU.LG37.398	0	0	0	8.18	18.66	148.66	0	58.5	EVM%20prediction%20LG37.398
evm.TU.LG26.35	107.86	93.67	89.81	70.11	48.12	57.25	97.11333333	58.49333333	EVM%20prediction%20LG26.35
evm.TU.LG30.277	64.76	67.49	66.37	79.45	53.65	42.33	66.20666667	58.47666667	EVM%20prediction%20LG30.277
evm.TU.LG06.231	192.26	137.96	78.67	32.1	64.12	79.17	136.2966667	58.46333333	EVM%20prediction%20LG06.231
evm.TU.LG23.222	189.29	198.79	215.38	76.98	65.14	33.25	201.1533333	58.45666667	EVM%20prediction%20LG23.222
evm.TU.LG15.444	22.55	42	28.82	123.54	37.14	14.46	31.12333333	58.38	EVM%20prediction%20LG15.444
evm.TU.LG28.373	27.65	31.96	21.44	55.26	62.81	57.07	27.01666667	58.38	EVM%20prediction%20LG28.373
evm.TU.LG05.735	134.51	113.31	100.08	72.44	57.95	44.74	115.9666667	58.37666667	EVM%20prediction%20LG05.735
evm.TU.LG19.410	71.69	61	56.71	61.4	61.23	52.41	63.13333333	58.34666667	EVM%20prediction%20LG19.410
evm.TU.LG22.425	1.88	1.24	1.25	117.31	49.03	8.55	1.456666667	58.29666667	EVM%20prediction%20LG22.425
evm.TU.LG38.282	210.92	162.27	198.36	44.02	85.69	44.94	190.5166667	58.21666667	EVM%20prediction%20LG38.282
evm.TU.LG35.205	69.74	73.62	68.11	53.44	62.11	59.09	70.49	58.21333333	EVM%20prediction%20LG35.205
evm.TU.LG14.498	0.42	0.56	0.06	14.89	62.97	96.78	0.346666667	58.21333333	EVM%20prediction%20LG14.498
evm.TU.LG17.119	42.11	36.56	33.53	115.88	56.5	2.2	37.4	58.19333333	EVM%20prediction%20LG17.119
evm.TU.Contig363.1	71.13	55.65	49.38	73.26	64.54	36.75	58.72	58.18333333	EVM%20prediction%20Contig363.1
evm.TU.LG17.402	91.65	83.3	66.12	90.76	55.27	28.33	80.35666667	58.12	EVM%20prediction%20LG17.402
evm.TU.LG30.497	97.73	78.53	83.84	132.3	39.01	3.01	86.7	58.10666667	EVM%20prediction%20LG30.497
evm.TU.LG36.496	10.89	7.19	7.23	113.1	54.37	6.81	8.436666667	58.09333333	EVM%20prediction%20LG36.496
evm.TU.LG24.520	5.29	3.44	3.22	121.6	41.23	11.4	3.983333333	58.07666667	EVM%20prediction%20LG24.520
evm.TU.LG36.175	43.3	69.34	40.7	48.28	65.83	60.01	51.11333333	58.04	EVM%20prediction%20LG36.175
evm.TU.LG12.322	2.38	2.43	1.3	79.76	55.51	38.83	2.036666667	58.03333333	EVM%20prediction%20LG12.322
evm.TU.LG36.224	82.91	72.03	54.27	23.06	34.59	116.35	69.73666667	58	EVM%20prediction%20LG36.224
evm.TU.LG34.148	224.57	271.91	270.2	78.19	60.11	35.68	255.56	57.99333333	EVM%20prediction%20LG34.148
evm.TU.LG13.434	0.13	0.09	0	111.15	59.85	2.85	0.073333333	57.95	EVM%20prediction%20LG13.434
evm.TU.LG31.222	36.11	41.68	25.23	39.67	66.12	67.91	34.34	57.9	EVM%20prediction%20LG31.222
evm.TU.LG01.167	83.06	51.42	85.59	71.77	60.23	41.66	73.35666667	57.88666667	EVM%20prediction%20LG01.167
evm.TU.LG03.652	133.29	96.66	121.83	56.77	64.53	52.28	117.26	57.86	EVM%20prediction%20LG03.652
evm.TU.LG20.165	0.25	0.43	1.79	121.59	49.49	2.42	0.823333333	57.83333333	EVM%20prediction%20LG20.165
evm.TU.LG01.749	13.45	18.86	21.75	51.61	67.18	54.6	18.02	57.79666667	EVM%20prediction%20LG01.749
evm.TU.LG35.101	84.02	46.61	132.31	111.14	58.31	3.86	87.64666667	57.77	EVM%20prediction%20LG35.101
evm.TU.LG21.301	1.19	1.48	0.26	110.48	50.76	11.85	0.976666667	57.69666667	EVM%20prediction%20LG21.301
evm.TU.LG02.363	19.85	19.67	15.64	88.47	56.48	28.02	18.38666667	57.65666667	EVM%20prediction%20LG02.363
evm.TU.LG29.143	27.55	24.66	18.75	94.23	58.61	19.98	23.65333333	57.60666667	EVM%20prediction%20LG29.143
evm.TU.LG20.433	4.86	6.4	3.55	47.07	70.1	55.65	4.936666667	57.60666667	EVM%20prediction%20LG20.433
evm.TU.LG15.545	0.17	0.2	0.14	119.71	48.91	4.17	0.17	57.59666667	EVM%20prediction%20LG15.545
evm.TU.LG20.132	59.85	83.13	48.64	63.59	65.65	43.37	63.87333333	57.53666667	EVM%20prediction%20LG20.132
evm.TU.LG28.362	70.48	76.28	55.51	36.37	59.29	76.9	67.42333333	57.52	EVM%20prediction%20LG28.362
evm.TU.LG06.116	34.86	21.16	17.24	58.46	52.75	61.33	24.42	57.51333333	EVM%20prediction%20LG06.116
evm.TU.LG38.112	160.02	144.75	198.9	50.56	60.08	61.9	167.89	57.51333333	EVM%20prediction%20LG38.112
evm.TU.LG01.107	0.01	0	0.02	144.67	26.1	1.77	0.01	57.51333333	EVM%20prediction%20LG01.107
evm.TU.LG11.275	22.57	17.46	12.44	86.47	53.12	32.89	17.49	57.49333333	EVM%20prediction%20LG11.275
evm.TU.LG32.149	108.2	98.26	100.79	101.85	59.43	11.13	102.4166667	57.47	EVM%20prediction%20LG32.149
evm.TU.LG04.774	3.31	8.57	6.59	82.61	49.5	40.08	6.156666667	57.39666667	EVM%20prediction%20LG04.774
evm.TU.LG07.613	2.44	1.72	2.5	41.92	60.34	69.88	2.22	57.38	EVM%20prediction%20LG07.613
evm.TU.LG22.443	1.04	1.41	0.72	122.2	47.45	2.43	1.056666667	57.36	EVM%20prediction%20LG22.443
evm.TU.LG15.298	1.23	4.02	2.84	83.32	81.74	6.7	2.696666667	57.25333333	EVM%20prediction%20LG15.298
evm.TU.LG02.245	65.29	51.17	48.17	33.91	68.79	69.02	54.87666667	57.24	EVM%20prediction%20LG02.245
evm.TU.LG18.238	16.77	34.35	22.43	1.21	71.5	98.94	24.51666667	57.21666667	EVM%20prediction%20LG18.238
evm.TU.LG15.387	3.63	4.59	4.59	37.14	61.63	72.72	4.27	57.16333333	EVM%20prediction%20LG15.387
evm.TU.LG07.452	0.24	0.22	0	115.25	52.97	3.26	0.153333333	57.16	EVM%20prediction%20LG07.452
evm.TU.LG27.279	26.92	21.17	21.53	52.96	58.19	60.31	23.20666667	57.15333333	EVM%20prediction%20LG27.279
evm.TU.LG35.281	24.75	20.17	13.05	46.28	59.45	65.7	19.32333333	57.14333333	EVM%20prediction%20LG35.281
evm.TU.LG17.25	0	0	0	117.5	51.01	2.9	0	57.13666667	EVM%20prediction%20LG17.25
evm.TU.LG34.55	99.89	155.63	86.94	57.59	55.67	58.1	114.1533333	57.12	EVM%20prediction%20LG34.55
evm.TU.LG12.204	7.92	11.69	5.88	9.39	60	101.96	8.496666667	57.11666667	EVM%20prediction%20LG12.204
evm.TU.LG11.283	10.48	8.05	6.06	103.19	45.46	22.68	8.196666667	57.11	EVM%20prediction%20LG11.283
evm.TU.LG16.468	54.3	52.58	35.67	48.69	68.94	53.6	47.51666667	57.07666667	EVM%20prediction%20LG16.468
evm.TU.LG24.16	106.49	131.78	97.35	73.91	57.45	39.85	111.8733333	57.07	EVM%20prediction%20LG24.16
evm.TU.LG25.372	65.65	51.61	60.8	78.56	47.6	44.94	59.35333333	57.03333333	EVM%20prediction%20LG25.372
evm.TU.LG16.54	37.15	37.79	28.44	83.47	56.51	31.08	34.46	57.02	EVM%20prediction%20LG16.54
evm.TU.LG23.449	130.51	166.07	106.68	57.14	53.21	60.6	134.42	56.98333333	EVM%20prediction%20LG23.449
evm.TU.LG16.465	4.81	5.25	7.37	38.22	65.54	67.07	5.81	56.94333333	EVM%20prediction%20LG16.465
evm.TU.LG18.33	136.65	197.98	158.42	55.12	65.12	50.55	164.35	56.93	EVM%20prediction%20LG18.33
evm.TU.LG07.183	128.92	110.5	98.26	73.95	56.56	40.23	112.56	56.91333333	EVM%20prediction%20LG07.183
evm.TU.LG31.114	176.26	98.27	143.57	91.79	51.39	27.5	139.3666667	56.89333333	EVM%20prediction%20LG31.114
evm.TU.LG14.303	7.36	6.13	17.83	20.67	72.8	77.15	10.44	56.87333333	EVM%20prediction%20LG14.303
evm.TU.LG30.638	9.44	7.17	13.69	45.58	55.58	69.33	10.1	56.83	EVM%20prediction%20LG30.638
evm.TU.LG24.400	33.42	60.3	34.05	48.69	65.47	56.18	42.59	56.78	EVM%20prediction%20LG24.400
evm.TU.LG01.832	33.1	35.19	48.77	60.21	56.28	53.81	39.02	56.76666667	EVM%20prediction%20LG01.832
evm.TU.Contig239.4	4.33	2.84	33.8	132.99	23.29	13.95	13.65666667	56.74333333	EVM%20prediction%20Contig239.4
evm.TU.LG19.167	13.97	14.86	9.16	34.39	62.29	73.54	12.66333333	56.74	EVM%20prediction%20LG19.167
evm.TU.LG37.282	22.42	16.81	14.48	104.2	48.69	17.33	17.90333333	56.74	EVM%20prediction%20LG37.282
evm.TU.LG36.122	8.64	5.83	3.42	110.88	50.59	8.68	5.963333333	56.71666667	EVM%20prediction%20LG36.122
evm.TU.LG17.104	37.92	26.18	22.69	65.05	53.82	51.24	28.93	56.70333333	EVM%20prediction%20LG17.104
evm.TU.LG33.200	2.92	0	0	44.19	51.82	74	0.973333333	56.67	EVM%20prediction%20LG33.200
evm.TU.LG36.490	132.7	132.83	103.62	68.98	64.33	36.64	123.05	56.65	EVM%20prediction%20LG36.490
evm.TU.LG18.125	4.28	5.1	3.91	103.39	52.27	14.26	4.43	56.64	EVM%20prediction%20LG18.125
evm.TU.LG19.586	15.8	11.43	5.91	91.35	55.75	22.75	11.04666667	56.61666667	EVM%20prediction%20LG19.586
evm.TU.LG33.213	30.93	39.14	32.23	51.18	62.06	56.57	34.1	56.60333333	EVM%20prediction%20LG33.213
evm.TU.LG16.93	82.83	87.01	119.34	42.2	70.57	56.93	96.39333333	56.56666667	EVM%20prediction%20LG16.93
evm.TU.LG07.684	88.65	62.63	100.16	92.92	55.94	20.75	83.81333333	56.53666667	EVM%20prediction%20LG07.684
evm.TU.LG30.234	20.08	24.11	24.65	63.2	61.73	44.51	22.94666667	56.48	EVM%20prediction%20LG30.234
evm.TU.LG31.479	0.19	0.19	0.17	41.68	68.65	59.09	0.183333333	56.47333333	EVM%20prediction%20LG31.479
evm.TU.LG04.548	35.15	47.61	27.39	27.56	66.04	75.78	36.71666667	56.46	EVM%20prediction%20LG04.548
evm.TU.LG15.274	13.75	12.99	7.65	109.28	57.49	2.54	11.46333333	56.43666667	EVM%20prediction%20LG15.274
evm.TU.LG30.356	2.93	4.34	3.24	74.68	74.14	20.39	3.503333333	56.40333333	EVM%20prediction%20LG30.356
evm.TU.LG16.564	13.65	18.96	12.24	66.62	61	41.49	14.95	56.37	EVM%20prediction%20LG16.564
evm.TU.Contig196.1	44.85	32.36	28.56	89.9	48.78	30.34	35.25666667	56.34	EVM%20prediction%20Contig196.1
evm.TU.LG18.406	60.11	61.75	40.12	51.46	56.2	61.27	53.99333333	56.31	EVM%20prediction%20LG18.406
evm.TU.LG09.502	35.4	34.94	19.44	71.56	52.97	44.37	29.92666667	56.3	EVM%20prediction%20LG09.502
evm.TU.LG08.111	0.66	2.9	0	14.44	29.13	125.19	1.186666667	56.25333333	EVM%20prediction%20LG08.111
evm.TU.LG24.450	0	0.24	0.15	111.62	52.63	4.48	0.13	56.24333333	EVM%20prediction%20LG24.450
evm.TU.LG05.518	181.65	175.79	169.28	96.78	44.84	27.08	175.5733333	56.23333333	EVM%20prediction%20LG05.518
evm.TU.LG33.81	7.29	8.29	6.64	59.88	68.4	40.39	7.406666667	56.22333333	EVM%20prediction%20LG33.81
evm.TU.LG07.621	27.47	25.05	22.82	42.84	70.07	55.68	25.11333333	56.19666667	EVM%20prediction%20LG07.621
evm.TU.LG23.456	0.07	0.06	0.12	32.14	87.07	49.2	0.083333333	56.13666667	EVM%20prediction%20LG23.456
evm.TU.LG31.279	14.03	8.67	4.95	8.73	55.63	103.72	9.216666667	56.02666667	EVM%20prediction%20LG31.279
evm.TU.LG25.64	0.34	3.45	0.52	16.67	39.96	111.39	1.436666667	56.00666667	EVM%20prediction%20LG25.64
evm.TU.LG04.18	70.44	77.49	95.77	111.28	49.78	6.91	81.23333333	55.99	EVM%20prediction%20LG04.18
evm.TU.LG27.103	37.29	25.25	27	116.74	44.11	7.11	29.84666667	55.98666667	EVM%20prediction%20LG27.103
evm.TU.LG11.462	2.15	1.42	5.02	116.8	29.78	21.27	2.863333333	55.95	EVM%20prediction%20LG11.462
evm.TU.LG22.79	0.01	0.09	0.03	105.32	59.37	3.08	0.043333333	55.92333333	EVM%20prediction%20LG22.79
evm.TU.LG09.206	0.08	0.22	0	0.27	69.84	97.61	0.1	55.90666667	EVM%20prediction%20LG09.206
evm.TU.LG28.86	40.06	39.43	47.76	106.73	50.36	10.51	42.41666667	55.86666667	EVM%20prediction%20LG28.86
evm.TU.LG09.420	89.37	75.33	70.57	111.3	47.31	8.96	78.42333333	55.85666667	EVM%20prediction%20LG09.420
evm.TU.LG09.143	62.44	66.46	50.01	115.24	49.23	3	59.63666667	55.82333333	EVM%20prediction%20LG09.143
evm.TU.LG23.364	14.38	12.65	32.11	88.38	49.14	29.95	19.71333333	55.82333333	EVM%20prediction%20LG23.364
evm.TU.LG35.239	232.12	195.69	244.12	80.97	61.23	25.19	223.9766667	55.79666667	EVM%20prediction%20LG35.239
evm.TU.LG01.327	8.59	24.95	21.77	31.71	52	83.67	18.43666667	55.79333333	EVM%20prediction%20LG01.327
evm.TU.LG25.224	8.25	20.69	13.63	49.68	70.99	46.69	14.19	55.78666667	EVM%20prediction%20LG25.224
evm.TU.LG07.653	4.19	5.23	3.9	85.07	52.52	29.66	4.44	55.75	EVM%20prediction%20LG07.653
evm.TU.LG13.359	2.24	2.06	1.56	83.29	59.68	24.12	1.953333333	55.69666667	EVM%20prediction%20LG13.359
evm.TU.LG11.215	10.95	16.88	4.38	64.72	86.22	16.14	10.73666667	55.69333333	EVM%20prediction%20LG11.215
evm.TU.LG13.124	533.91	566.49	441.77	87.87	40.32	38.87	514.0566667	55.68666667	EVM%20prediction%20LG13.124
evm.TU.LG13.388	34.53	27.93	25.86	99.87	56.15	11.02	29.44	55.68	EVM%20prediction%20LG13.388
[truncated: 22,166 more rows]
