# Supplementary material for: Gonadal Transcriptome Analysis and Sequence Characterization of Sex-Related Genes in Cranoglanis bouderius
Source: Int J Mol Sci. 2022 Dec 13;23(24):15840. doi: 10.3390/ijms232415840 (PMC9779447; doi:10.3390/ijms232415840)
Supplement: Supplementary file 1 [file ijms-23-15840-s001.zip › table S5 Gender-related signaling pathways.csv]

pathway ID	Description	Number of Up	Number of Down	DEGs
map00100	Steroid biosynthesis	5	8	13
map00140	Steroid hormone biosynthesis	21	4	25
map03013	RNA transport	65	63	128
map03015	mRNA surveillance pathway	54	13	67
map03018	RNA degradation	43	32	75
map03020	RNA polymerase	5	17	22
map03022	Basal transcription factors	10	19	29
map03030	DNA replication	4	23	27
map03410	Base excision repair	6	13	19
map03420	Nucleotide excision repair	5	23	28
map04010	MAPK signaling pathway	188	71	259
map04068	FoxO signaling pathway	72	33	105
map04080	Neuroactive ligand-receptor interaction	115	67	182
map04110	Cell cycle	57	68	125
map04114	Oocyte meiosis	54	47	101
map04115	p53 signaling pathway	40	24	64
map04120	Ubiquitin mediated proteolysis	48	44	92
map04150	mTOR signaling pathway	73	50	123
map04310	Wnt signaling pathway	93	43	136
map04340	Hedgehog signaling pathway	26	15	41
map04350	TGF-beta signaling pathway	52	18	70
map04623	Cytosolic DNA-sensing pathway	20	13	33
map04912	GnRH signaling pathway	52	20	72
map04913	Ovarian steroidogenesis	26	15	41
map04914	Progesterone-mediated oocyte maturation	37	32	69
