# Supplementary material for: Gonadal Transcriptome Analysis and Sequence Characterization of Sex-Related Genes in Cranoglanis bouderius
Source: Int J Mol Sci. 2022 Dec 13;23(24):15840. doi: 10.3390/ijms232415840 (PMC9779447; doi:10.3390/ijms232415840)
Supplement: Supplementary file 1 [file ijms-23-15840-s001.zip › table S6 Annotation information of sex-related genes.xlsx]

## Sheet: Sheet1
Gene_id	KO_name	Female3	Female2	Female1	Male3	Male2	Male1	Female	Male	GO_id	GO_term	KO_id	Pathway_id	Pathway_definition	COG_id	COG_Functional Categories	NR_hit-name	NR_description	Swiss-Prot_hit-name	Swiss-Prot_description	Pfam_id	Domain	Domain description
evm.TU.LG21.491	AMH	0.15	0.22	0.44	45.91	51.63	61.19	0.27	52.91	GO:0048240;GO:0008406;GO:0007281;GO:2000835;GO:0005576;GO:000808	BP:sperm capacitation;BP:gonad development;BP:germ cell development;BP:negative regulation of androgen secretion;CC:extracellular region;MF:growth factor activity;	K04665	map04024;map04060;map04350;map04390	cAMP signaling pathway;Cytokine-cytokine receptor interaction;TGF-beta signaling pathway;Hippo signaling pathway	ENOG410XT8Z	B:Chromatin structure and dynamics	KAF4083510.1	hypothetical protein AMELA_G00142580 [Ameiurus melas]	sp|P03972|MIS_BOVIN;	Muellerian-inhibiting factor OS=Bos taurus OX=9913 GN=AMH PE=1 SV=1;	PF04709.13;PF00019.21	AMH_N;TGF_beta	Anti-Mullerian hormone, N terminal region;Transforming growth factor beta like domain
evm.TU.LG22.331	NR0B1, DAX1	0.24	0.07	0.17	16.57	65.38	18.5	0.16	33.4833	GO:2000019;GO:0030325;GO:0000122;GO:0043433;GO:0006355;GO:0030104;GO:0005737;GO:0005634;GO:0042025;GO:0003714;GO:0003677;GO:0003707;GO:000813	BP:negative regulation of male gonad development;BP:adrenal gland development;BP:negative regulation of transcription from RNA polymerase II promoter;BP:negative regulation of sequence-specific DNA binding transcription factor activity;BP:regulation of transcription, DNA-templated;BP:water homeostasis;CC:cytoplasm;CC:nucleus;CC:host cell nucleus;MF:transcription corepressor activity;MF:DNA bindin…	K08562	map04927	Cortisol synthesis and secretion	ENOG410XRZC	U:Intracellular trafficking, secretion, and vesicular transport	XP_026803598.2	nuclear receptor subfamily 0 group B member 1 [Pangasianodon hypophthalmus]	sp|Q9BG94|NR0B1_CALJA;	Nuclear receptor subfamily 0 group B member 1 OS=Callithrix jacchus OX=9483 GN=NR0B1 PE=2 SV=1;	PF00104.31;PF14046.7	Hormone_recep;NR_Repeat	Ligand-binding domain of nuclear hormone receptor;Nuclear receptor repeat
evm.TU.LG18.427	NANOS1, NOS1	0.14	0.27	0	3.29	7.53	5.95	0.136667	5.59	GO:0007281;GO:0006417;GO:0008354;GO:0005737;GO:0048471;GO:0060293;GO:0030371;GO:0003723;GO:000827	BP:germ cell development;BP:regulation of translation;BP:germ cell migration;CC:cytoplasm;CC:perinuclear region of cytoplasm;CC:germ plasm;MF:translation repressor activity;MF:RNA binding;MF:zinc ion binding;	K18741	------	------	ENOG41121KZ	S:Function unknown	XP_026991970.1	nanos homolog 1-like [Tachysurus fulvidraco]	sp|E7FDB3|NANO1_DANRE;	Nanos homolog 1 OS=Danio rerio OX=7955 GN=nanos1 PE=2 SV=1;	PF05741.14	zf-nanos	Nanos RNA binding domain
evm.TU.LG08.21	AR, NR3C4	2.14	0.06	0.02	3.62	24.79	5.8	0.74	11.4033	GO:0030521;GO:0006355;GO:0007283;GO:0008584;GO:0008049;GO:0001556;GO:0005634;GO:0042025;GO:0043565;GO:0003700;GO:0003707;GO:0005496;GO:0008270;GO:0003677;GO:0005497;GO:0004879;GO:000098	BP:androgen receptor signaling pathway;BP:regulation of transcription, DNA-templated;BP:spermatogenesis;BP:male gonad development;BP:male courtship behavior;BP:oocyte maturation;CC:nucleus;CC:host cell nucleus;MF:sequence-specific DNA binding;MF:transcription factor activity, sequence-specific DNA binding;MF:steroid hormone receptor activity;MF:steroid binding;MF:zinc ion binding;MF:DNA binding;M…	K08557	map05215;map04114;map05200	Prostate cancer;Oocyte meiosis;Pathways in cancer	ENOG410XRZC	S:Function unknown	XP_017315035.1	PREDICTED: androgen receptor [Ictalurus punctatus]	sp|P15207|ANDR_RAT;	Androgen receptor OS=Rattus norvegicus OX=10116 GN=Ar PE=1 SV=1;	PF00104.31;PF00105.19;PF02166.17	Hormone_recep;zf-C4;Androgen_recep	Ligand-binding domain of nuclear hormone receptor;Zinc finger, C4 type;Androgen receptor
